# Supplementary material for: A sequence-aware merger of genomic structural variations at population scale
Source: Nat Commun. 2024 Feb 2;15:960. doi: 10.1038/s41467-024-45244-9 (PMC10837428; doi:10.1038/s41467-024-45244-9)
Supplement: Supplementary file 4 — Supplementary Data 1 [file 41467_2024_45244_MOESM4_ESM.xlsx]

## Sheet: SD1
Supplementary Data 1. Benchmark of SV merging for single individual using simulated dataset
software	Dataset	bench_parm	min_svcaller	use-asseb	TP-base	TP-call	FP	FN	precision	recall	f1	base_cnt	call_cnt	TP-call_TP-gt	TP-call_FP-gt	TP-base_TP-gt	TP-base_FP-gt	gt_concordance
svtools	All	--pctsim 0.5 --pctsize 0.5 --refdist 500	1	1	1683	1683	3866	1858	0.303298	0.475289	0.370297	3541	5549	1683	0	1683	0	1
svtools	All	--pctsim 0.5 --pctsize 0.5 --refdist 500	2	1	957	957	182	2584	0.840211	0.270263	0.408974	3541	1139	957	0	957	0	1
svtools	All	--pctsim 0.5 --pctsize 0.5 --refdist 500	3	1	899	899	34	2642	0.963558	0.253883	0.401878	3541	933	899	0	899	0	1
svtools	All	--pctsim 0.5 --pctsize 0.5 --refdist 500	4	1	890	890	22	2651	0.975877	0.251341	0.399731	3541	912	890	0	890	0	1
svtools	All	--pctsim 0.5 --pctsize 0.5 --refdist 500	5	1	882	882	17	2659	0.98109	0.249082	0.397297	3541	899	882	0	882	0	1
jasmine	All	--pctsim 0.5 --pctsize 0.5 --refdist 500	1	1	3534	3534	8566	7	0.292066	0.998023	0.451889	3541	12100	3534	0	3534	0	1
jasmine	All	--pctsim 0.5 --pctsize 0.5 --refdist 500	2	1	3468	3468	727	73	0.826698	0.979384	0.896587	3541	4195	3468	0	3468	0	1
jasmine	All	--pctsim 0.5 --pctsize 0.5 --refdist 500	3	1	3281	3281	276	260	0.922407	0.926574	0.924486	3541	3557	3281	0	3281	0	1
jasmine	All	--pctsim 0.5 --pctsize 0.5 --refdist 500	4	1	2904	2904	41	637	0.986078	0.820107	0.895467	3541	2945	2904	0	2904	0	1
jasmine	All	--pctsim 0.5 --pctsize 0.5 --refdist 500	5	1	2350	2350	2	1191	0.99915	0.663654	0.797556	3541	2352	2350	0	2350	0	1
svimmer	All	--pctsim 0.5 --pctsize 0.5 --refdist 500	1	1	3089	3089	5965	452	0.341175	0.872352	0.490512	3541	9054	3089	0	3089	0	1
svimmer	All	--pctsim 0.5 --pctsize 0.5 --refdist 500	2	1	3086	3086	548	455	0.849202	0.871505	0.860209	3541	3634	3086	0	3086	0	1
svimmer	All	--pctsim 0.5 --pctsize 0.5 --refdist 500	3	1	3078	3078	417	463	0.880687	0.869246	0.874929	3541	3495	3078	0	3078	0	1
svimmer	All	--pctsim 0.5 --pctsize 0.5 --refdist 500	4	1	3047	3047	387	494	0.887303	0.860491	0.873692	3541	3434	3047	0	3047	0	1
svimmer	All	--pctsim 0.5 --pctsize 0.5 --refdist 500	5	1	0	0	0	3541	0	0	0	3541	0	0	0	0	0	0
survivor	All	--pctsim 0.5 --pctsize 0.5 --refdist 500	1	1	3228	3228	429	313	0.882691	0.911607	0.896916	3541	3657	3185	43	3185	43	0.986679
survivor	All	--pctsim 0.5 --pctsize 0.5 --refdist 500	2	1	3211	3211	295	330	0.915859	0.906806	0.91131	3541	3506	3184	27	3184	27	0.991591
survivor	All	--pctsim 0.5 --pctsize 0.5 --refdist 500	3	1	3188	3188	266	353	0.922988	0.900311	0.911508	3541	3454	3172	16	3172	16	0.994981
survivor	All	--pctsim 0.5 --pctsize 0.5 --refdist 500	4	1	3049	3049	188	492	0.941922	0.861056	0.899675	3541	3237	3043	6	3043	6	0.998032
survivor	All	--pctsim 0.5 --pctsize 0.5 --refdist 500	5	1	2533	2533	58	1008	0.977615	0.715335	0.826158	3541	2591	2533	0	2533	0	1
svpop	All	--pctsim 0.5 --pctsize 0.5 --refdist 500	1	1	3531	3531	7793	10	0.311816	0.997176	0.475076	3541	11324	3418	113	3418	113	0.967998
svpop	All	--pctsim 0.5 --pctsize 0.5 --refdist 500	2	1	3396	3396	648	145	0.839763	0.959051	0.895452	3541	4044	3297	99	3297	99	0.970848
svpop	All	--pctsim 0.5 --pctsize 0.5 --refdist 500	3	1	3006	3006	149	535	0.952773	0.848913	0.897849	3541	3155	2956	50	2956	50	0.983367
svpop	All	--pctsim 0.5 --pctsize 0.5 --refdist 500	4	1	2682	2682	16	859	0.99407	0.757413	0.859753	3541	2698	2673	9	2673	9	0.996644
svpop	All	--pctsim 0.5 --pctsize 0.5 --refdist 500	5	1	2316	2316	0	1225	1	0.654053	0.790849	3541	2316	2316	0	2316	0	1
dbSV_merge	All	--pctsim 0.5 --pctsize 0.5 --refdist 500	1	1	1631	1631	8211	1910	0.165718	0.460604	0.243742	3541	9842	1428	203	1428	203	0.875536
dbSV_merge	All	--pctsim 0.5 --pctsize 0.5 --refdist 500	2	1	1625	1625	2052	1916	0.441936	0.45891	0.450263	3541	3677	1427	198	1427	198	0.878154
dbSV_merge	All	--pctsim 0.5 --pctsize 0.5 --refdist 500	3	1	1617	1617	1906	1924	0.458984	0.456651	0.457814	3541	3523	1422	195	1422	195	0.879406
dbSV_merge	All	--pctsim 0.5 --pctsize 0.5 --refdist 500	4	1	1480	1480	1819	2061	0.448621	0.417961	0.432749	3541	3299	1311	169	1311	169	0.885811
dbSV_merge	All	--pctsim 0.5 --pctsize 0.5 --refdist 500	5	1	952	952	1624	2589	0.369565	0.268851	0.311264	3541	2576	862	90	862	90	0.905462
svanalyzer	All	--pctsim 0.5 --pctsize 0.5 --refdist 500	1	1	3395	3395	13466	146	0.201352	0.958769	0.332811	3541	16861	3395	0	3395	0	1
svanalyzer	All	--pctsim 0.5 --pctsize 0.5 --refdist 500	2	1	3294	3294	254	247	0.92841	0.930246	0.929327	3541	3548	3294	0	3294	0	1
svanalyzer	All	--pctsim 0.5 --pctsize 0.5 --refdist 500	3	1	3238	3238	232	303	0.933141	0.914431	0.923691	3541	3470	3238	0	3238	0	1
svanalyzer	All	--pctsim 0.5 --pctsize 0.5 --refdist 500	4	1	1942	1942	139	1599	0.933205	0.548433	0.690857	3541	2081	1942	0	1942	0	1
svanalyzer	All	--pctsim 0.5 --pctsize 0.5 --refdist 500	5	1	45	45	21	3496	0.681818	0.012708	0.024951	3541	66	45	0	45	0	1
combiSV	All	--pctsim 0.5 --pctsize 0.5 --refdist 500	1	0	1169	1169	2290	2372	0.337959	0.330133	0.334	3541	3459	1169	0	1169	0	1
combiSV	All	--pctsim 0.5 --pctsize 0.5 --refdist 500	2	0	1143	1143	1849	2398	0.382019	0.32279	0.349916	3541	2992	1143	0	1143	0	1
combiSV	All	--pctsim 0.5 --pctsize 0.5 --refdist 500	3	0	83	83	104	3458	0.44385	0.02344	0.044528	3541	187	83	0	83	0	1
combiSV	All	--pctsim 0.5 --pctsize 0.5 --refdist 500	4	0	0	0	0	3541	0	0	0	3541	0	0	0	0	0	0
combiSV	All	--pctsim 0.5 --pctsize 0.5 --refdist 500	5	0	0	0	0	3541	0	0	0	3541	0	0	0	0	0	0
TGG	All	--pctsim 0.5 --pctsize 0.5 --refdist 500	1	1	3276	3276	3568	265	0.478667	0.925162	0.63091	3541	6844	3255	21	3255	21	0.99359
TGG	All	--pctsim 0.5 --pctsize 0.5 --refdist 500	2	1	3271	3271	360	270	0.900854	0.92375	0.912158	3541	3631	3255	16	3255	16	0.995109
TGG	All	--pctsim 0.5 --pctsize 0.5 --refdist 500	3	1	3243	3243	247	298	0.929226	0.915843	0.922486	3541	3490	3235	8	3235	8	0.997533
TGG	All	--pctsim 0.5 --pctsize 0.5 --refdist 500	4	1	3107	3107	195	434	0.940945	0.877436	0.908081	3541	3302	3103	4	3103	4	0.998713
TGG	All	--pctsim 0.5 --pctsize 0.5 --refdist 500	5	1	2549	2549	63	992	0.975881	0.719853	0.828539	3541	2612	2549	0	2549	0	1
bcftools	All	--pctsim 0.5 --pctsize 0.5 --refdist 500	1	1	3527	3527	5208	14	0.403778	0.996046	0.574617	3541	8735	3527	0	3527	0	1
bcftools	All	--pctsim 0.5 --pctsize 0.5 --refdist 500	2	1	2655	2655	464	886	0.851234	0.749788	0.797297	3541	3119	2655	0	2655	0	1
bcftools	All	--pctsim 0.5 --pctsize 0.5 --refdist 500	3	1	2207	2207	2	1334	0.999095	0.62327	0.767652	3541	2209	2207	0	2207	0	1
bcftools	All	--pctsim 0.5 --pctsize 0.5 --refdist 500	4	1	1220	1220	0	2321	1	0.344535	0.512497	3541	1220	1220	0	1220	0	1
bcftools	All	--pctsim 0.5 --pctsize 0.5 --refdist 500	5	1	262	262	0	3279	1	0.07399	0.137786	3541	262	262	0	262	0	1
truvari	All	--pctsim 0.5 --pctsize 0.5 --refdist 500	1	1	3526	3526	3202	15	0.524078	0.995764	0.686727	3541	6728	3526	0	3526	0	1
truvari	All	--pctsim 0.5 --pctsize 0.5 --refdist 500	2	1	3171	3171	98	370	0.970021	0.89551	0.931278	3541	3269	3171	0	3171	0	1
truvari	All	--pctsim 0.5 --pctsize 0.5 --refdist 500	3	1	2648	2648	0	893	1	0.747811	0.855712	3541	2648	2648	0	2648	0	1
truvari	All	--pctsim 0.5 --pctsize 0.5 --refdist 500	4	1	1760	1760	0	1781	1	0.497035	0.664026	3541	1760	1760	0	1760	0	1
truvari	All	--pctsim 0.5 --pctsize 0.5 --refdist 500	5	1	1123	1123	0	2418	1	0.317142	0.481561	3541	1123	1123	0	1123	0	1
panpop	All	--pctsim 0.5 --pctsize 0.5 --refdist 500	1	1	3250	3250	966	291	0.770873	0.91782	0.837953	3541	4216	2982	268	2982	268	0.917538
panpop	All	--pctsim 0.5 --pctsize 0.5 --refdist 500	2	1	3321	3321	261	220	0.927136	0.937871	0.932472	3541	3582	3224	97	3224	97	0.970792
panpop	All	--pctsim 0.5 --pctsize 0.5 --refdist 500	3	1	3134	3134	133	407	0.95929	0.885061	0.920682	3541	3267	3074	60	3074	60	0.980855
panpop	All	--pctsim 0.5 --pctsize 0.5 --refdist 500	4	1	2916	2916	42	625	0.985801	0.823496	0.897369	3541	2958	2887	29	2887	29	0.990055
panpop	All	--pctsim 0.5 --pctsize 0.5 --refdist 500	5	1	2422	2422	17	1119	0.99303	0.683988	0.810033	3541	2439	2402	20	2402	20	0.991742
svimasm	All	--pctsim 0.5 --pctsize 0.5 --refdist 500	Caller	1	3517	3517	7	24	0.998014	0.993222	0.995612	3541	3524	3517	0	3517	0	1
cuteSV	All	--pctsim 0.5 --pctsize 0.5 --refdist 500	Caller	1	3338	3338	516	203	0.866113	0.942672	0.902772	3541	3854	2992	346	2992	346	0.896345
pbsv	All	--pctsim 0.5 --pctsize 0.5 --refdist 500	Caller	1	2900	2900	713	641	0.802657	0.818978	0.810735	3541	3613	2807	93	2807	93	0.967931
sniffles	All	--pctsim 0.5 --pctsize 0.5 --refdist 500	Caller	1	3352	3352	540	189	0.861254	0.946625	0.901924	3541	3892	3169	183	3169	183	0.945406
svim	All	--pctsim 0.5 --pctsize 0.5 --refdist 500	Caller	1	2729	2729	467	812	0.85388	0.770686	0.810153	3541	3196	2332	397	2332	397	0.854525
svtools	All	--pctsim 0 --pctsize 0.5 --refdist 500	1	1	1683	1683	3866	1858	0.303298	0.475289	0.370297	3541	5549	1683	0	1683	0	1
svtools	All	--pctsim 0 --pctsize 0.5 --refdist 500	2	1	958	958	181	2583	0.841089	0.270545	0.409402	3541	1139	958	0	958	0	1
svtools	All	--pctsim 0 --pctsize 0.5 --refdist 500	3	1	900	900	33	2641	0.96463	0.254165	0.402325	3541	933	900	0	900	0	1
svtools	All	--pctsim 0 --pctsize 0.5 --refdist 500	4	1	891	891	21	2650	0.976974	0.251624	0.40018	3541	912	891	0	891	0	1
svtools	All	--pctsim 0 --pctsize 0.5 --refdist 500	5	1	883	883	16	2658	0.982202	0.249365	0.397748	3541	899	883	0	883	0	1
jasmine	All	--pctsim 0 --pctsize 0.5 --refdist 500	1	1	3534	3534	8566	7	0.292066	0.998023	0.451889	3541	12100	3534	0	3534	0	1
jasmine	All	--pctsim 0 --pctsize 0.5 --refdist 500	2	1	3468	3468	727	73	0.826698	0.979384	0.896587	3541	4195	3468	0	3468	0	1
jasmine	All	--pctsim 0 --pctsize 0.5 --refdist 500	3	1	3281	3281	276	260	0.922407	0.926574	0.924486	3541	3557	3281	0	3281	0	1
jasmine	All	--pctsim 0 --pctsize 0.5 --refdist 500	4	1	2904	2904	41	637	0.986078	0.820107	0.895467	3541	2945	2904	0	2904	0	1
jasmine	All	--pctsim 0 --pctsize 0.5 --refdist 500	5	1	2350	2350	2	1191	0.99915	0.663654	0.797556	3541	2352	2350	0	2350	0	1
svimmer	All	--pctsim 0 --pctsize 0.5 --refdist 500	1	1	3140	3140	5914	401	0.346808	0.886755	0.498611	3541	9054	3140	0	3140	0	1
svimmer	All	--pctsim 0 --pctsize 0.5 --refdist 500	2	1	3137	3137	497	404	0.863236	0.885908	0.874425	3541	3634	3137	0	3137	0	1
svimmer	All	--pctsim 0 --pctsize 0.5 --refdist 500	3	1	3129	3129	366	412	0.895279	0.883649	0.889426	3541	3495	3129	0	3129	0	1
svimmer	All	--pctsim 0 --pctsize 0.5 --refdist 500	4	1	3096	3096	338	445	0.901573	0.874329	0.887742	3541	3434	3096	0	3096	0	1
svimmer	All	--pctsim 0 --pctsize 0.5 --refdist 500	5	1	0	0	0	3541	0	0	0	3541	0	0	0	0	0	0
svpop	All	--pctsim 0 --pctsize 0.5 --refdist 500	1	1	3531	3531	7793	10	0.311816	0.997176	0.475076	3541	11324	3524	7	3524	7	0.998018
svpop	All	--pctsim 0 --pctsize 0.5 --refdist 500	2	1	3396	3396	648	145	0.839763	0.959051	0.895452	3541	4044	3350	46	3350	46	0.986455
svpop	All	--pctsim 0 --pctsize 0.5 --refdist 500	3	1	3006	3006	149	535	0.952773	0.848913	0.897849	3541	3155	2969	37	2969	37	0.987691
svpop	All	--pctsim 0 --pctsize 0.5 --refdist 500	4	1	2682	2682	16	859	0.99407	0.757413	0.859753	3541	2698	2673	9	2673	9	0.996644
svpop	All	--pctsim 0 --pctsize 0.5 --refdist 500	5	1	2316	2316	0	1225	1	0.654053	0.790849	3541	2316	2316	0	2316	0	1
dbSV_merge	All	--pctsim 0 --pctsize 0.5 --refdist 500	1	1	3085	3085	6757	456	0.313453	0.871223	0.461033	3541	9842	2794	291	2794	291	0.905673
dbSV_merge	All	--pctsim 0 --pctsize 0.5 --refdist 500	2	1	3080	3080	600	461	0.836957	0.869811	0.853067	3541	3680	2793	287	2793	287	0.906818
dbSV_merge	All	--pctsim 0 --pctsize 0.5 --refdist 500	3	1	3070	3070	456	471	0.870675	0.866987	0.868827	3541	3526	2788	282	2788	282	0.908143
dbSV_merge	All	--pctsim 0 --pctsize 0.5 --refdist 500	4	1	2930	2930	372	611	0.887341	0.82745	0.85635	3541	3302	2676	254	2676	254	0.913311
dbSV_merge	All	--pctsim 0 --pctsize 0.5 --refdist 500	5	1	2382	2382	197	1159	0.923614	0.672691	0.778431	3541	2579	2219	163	2219	163	0.93157
svanalyzer	All	--pctsim 0 --pctsize 0.5 --refdist 500	1	1	3431	3431	13409	110	0.203741	0.968935	0.336686	3541	16840	3431	0	3431	0	1
svanalyzer	All	--pctsim 0 --pctsize 0.5 --refdist 500	2	1	3294	3294	254	247	0.92841	0.930246	0.929327	3541	3548	3294	0	3294	0	1
svanalyzer	All	--pctsim 0 --pctsize 0.5 --refdist 500	3	1	3238	3238	232	303	0.933141	0.914431	0.923691	3541	3470	3238	0	3238	0	1
svanalyzer	All	--pctsim 0 --pctsize 0.5 --refdist 500	4	1	1942	1942	139	1599	0.933205	0.548433	0.690857	3541	2081	1942	0	1942	0	1
svanalyzer	All	--pctsim 0 --pctsize 0.5 --refdist 500	5	1	45	45	21	3496	0.681818	0.012708	0.024951	3541	66	45	0	45	0	1
combiSV	All	--pctsim 0 --pctsize 0.5 --refdist 500	1	0	3087	3087	372	454	0.892454	0.871788	0.882	3541	3459	3087	0	3087	0	1
combiSV	All	--pctsim 0 --pctsize 0.5 --refdist 500	2	0	2752	2752	240	789	0.919786	0.777182	0.842492	3541	2992	2752	0	2752	0	1
combiSV	All	--pctsim 0 --pctsize 0.5 --refdist 500	3	0	134	134	53	3407	0.716578	0.037842	0.071888	3541	187	134	0	134	0	1
combiSV	All	--pctsim 0 --pctsize 0.5 --refdist 500	4	0	0	0	0	3541	0	0	0	3541	0	0	0	0	0	0
combiSV	All	--pctsim 0 --pctsize 0.5 --refdist 500	5	0	0	0	0	3541	0	0	0	3541	0	0	0	0	0	0
TGG	All	--pctsim 0 --pctsize 0.5 --refdist 500	1	1	3280	3280	3564	261	0.479252	0.926292	0.63168	3541	6844	3258	22	3258	22	0.993293
TGG	All	--pctsim 0 --pctsize 0.5 --refdist 500	2	1	3276	3276	355	265	0.902231	0.925162	0.913553	3541	3631	3258	18	3258	18	0.994505
TGG	All	--pctsim 0 --pctsize 0.5 --refdist 500	3	1	3248	3248	242	293	0.930659	0.917255	0.923908	3541	3490	3239	9	3239	9	0.997229
TGG	All	--pctsim 0 --pctsize 0.5 --refdist 500	4	1	3111	3111	191	430	0.942156	0.878565	0.90925	3541	3302	3107	4	3107	4	0.998714
TGG	All	--pctsim 0 --pctsize 0.5 --refdist 500	5	1	2552	2552	60	989	0.977029	0.7207	0.829514	3541	2612	2552	0	2552	0	1
bcftools	All	--pctsim 0 --pctsize 0.5 --refdist 500	1	1	3527	3527	5208	14	0.403778	0.996046	0.574617	3541	8735	3527	0	3527	0	1
bcftools	All	--pctsim 0 --pctsize 0.5 --refdist 500	2	1	2655	2655	464	886	0.851234	0.749788	0.797297	3541	3119	2655	0	2655	0	1
bcftools	All	--pctsim 0 --pctsize 0.5 --refdist 500	3	1	2207	2207	2	1334	0.999095	0.62327	0.767652	3541	2209	2207	0	2207	0	1
bcftools	All	--pctsim 0 --pctsize 0.5 --refdist 500	4	1	1220	1220	0	2321	1	0.344535	0.512497	3541	1220	1220	0	1220	0	1
bcftools	All	--pctsim 0 --pctsize 0.5 --refdist 500	5	1	262	262	0	3279	1	0.07399	0.137786	3541	262	262	0	262	0	1
survivor	All	--pctsim 0 --pctsize 0.5 --refdist 500	1	1	3233	3233	424	308	0.884058	0.913019	0.898305	3541	3657	3153	80	3153	80	0.975255
survivor	All	--pctsim 0 --pctsize 0.5 --refdist 500	2	1	3216	3216	290	325	0.917285	0.908218	0.912729	3541	3506	3156	60	3156	60	0.981343
survivor	All	--pctsim 0 --pctsize 0.5 --refdist 500	3	1	3193	3193	261	348	0.924435	0.901723	0.912938	3541	3454	3146	47	3146	47	0.98528
survivor	All	--pctsim 0 --pctsize 0.5 --refdist 500	4	1	3053	3053	184	488	0.943157	0.862186	0.900856	3541	3237	3046	7	3046	7	0.997707
survivor	All	--pctsim 0 --pctsize 0.5 --refdist 500	5	1	2536	2536	55	1005	0.978773	0.716182	0.827136	3541	2591	2536	0	2536	0	1
truvari	All	--pctsim 0 --pctsize 0.5 --refdist 500	1	1	3526	3526	3202	15	0.524078	0.995764	0.686727	3541	6728	3526	0	3526	0	1
truvari	All	--pctsim 0 --pctsize 0.5 --refdist 500	2	1	3171	3171	98	370	0.970021	0.89551	0.931278	3541	3269	3171	0	3171	0	1
truvari	All	--pctsim 0 --pctsize 0.5 --refdist 500	3	1	2648	2648	0	893	1	0.747811	0.855712	3541	2648	2648	0	2648	0	1
truvari	All	--pctsim 0 --pctsize 0.5 --refdist 500	4	1	1760	1760	0	1781	1	0.497035	0.664026	3541	1760	1760	0	1760	0	1
truvari	All	--pctsim 0 --pctsize 0.5 --refdist 500	5	1	1123	1123	0	2418	1	0.317142	0.481561	3541	1123	1123	0	1123	0	1
panpop	All	--pctsim 0 --pctsize 0.5 --refdist 500	1	1	3250	3250	966	291	0.770873	0.91782	0.837953	3541	4216	2980	270	2980	270	0.916923
panpop	All	--pctsim 0 --pctsize 0.5 --refdist 500	2	1	3321	3321	261	220	0.927136	0.937871	0.932472	3541	3582	3224	97	3224	97	0.970792
panpop	All	--pctsim 0 --pctsize 0.5 --refdist 500	3	1	3135	3135	132	406	0.959596	0.885343	0.920975	3541	3267	3074	61	3074	61	0.980542
panpop	All	--pctsim 0 --pctsize 0.5 --refdist 500	4	1	2916	2916	42	625	0.985801	0.823496	0.897369	3541	2958	2887	29	2887	29	0.990055
panpop	All	--pctsim 0 --pctsize 0.5 --refdist 500	5	1	2423	2423	16	1118	0.99344	0.68427	0.810368	3541	2439	2402	21	2402	21	0.991333
svimasm	All	--pctsim 0 --pctsize 0.5 --refdist 500	Caller	1	3517	3517	7	24	0.998014	0.993222	0.995612	3541	3524	3517	0	3517	0	1
cuteSV	All	--pctsim 0 --pctsize 0.5 --refdist 500	Caller	1	3338	3338	516	203	0.866113	0.942672	0.902772	3541	3854	2991	347	2991	347	0.896046
pbsv	All	--pctsim 0 --pctsize 0.5 --refdist 500	Caller	1	2900	2900	713	641	0.802657	0.818978	0.810735	3541	3613	2807	93	2807	93	0.967931
sniffles	All	--pctsim 0 --pctsize 0.5 --refdist 500	Caller	1	3352	3352	540	189	0.861254	0.946625	0.901924	3541	3892	3169	183	3169	183	0.945406
svim	All	--pctsim 0 --pctsize 0.5 --refdist 500	Caller	1	2729	2729	467	812	0.85388	0.770686	0.810153	3541	3196	2332	397	2332	397	0.854525
svmerger	Del_only	--pctsim 0.5 --pctsize 0.5 --refdist 500	1	1	721	721	8	179	0.989026	0.801111	0.885206	900	729	721	0	721	0	1
svmerger	Del_only	--pctsim 0.5 --pctsize 0.5 --refdist 500	2	1	718	718	3	182	0.995839	0.797778	0.885873	900	721	718	0	718	0	1
svmerger	Del_only	--pctsim 0.5 --pctsize 0.5 --refdist 500	3	1	716	716	1	184	0.998605	0.795556	0.885591	900	717	716	0	716	0	1
svmerger	Del_only	--pctsim 0.5 --pctsize 0.5 --refdist 500	4	1	711	711	0	189	1	0.79	0.882682	900	711	711	0	711	0	1
svmerger	Del_only	--pctsim 0.5 --pctsize 0.5 --refdist 500	5	1	704	704	0	196	1	0.782222	0.877805	900	704	704	0	704	0	1
panpop	Del_only	--pctsim 0.5 --pctsize 0.5 --refdist 500	1	1	889	889	11	11	0.987778	0.987778	0.987778	900	900	888	1	888	1	0.998875
panpop	Del_only	--pctsim 0.5 --pctsize 0.5 --refdist 500	2	1	888	888	5	12	0.994401	0.986667	0.990519	900	893	887	1	887	1	0.998874
panpop	Del_only	--pctsim 0.5 --pctsize 0.5 --refdist 500	3	1	887	887	5	13	0.994395	0.985556	0.989955	900	892	886	1	886	1	0.998873
panpop	Del_only	--pctsim 0.5 --pctsize 0.5 --refdist 500	4	1	885	885	1	15	0.998871	0.983333	0.991041	900	886	884	1	884	1	0.99887
panpop	Del_only	--pctsim 0.5 --pctsize 0.5 --refdist 500	5	1	878	878	1	22	0.998862	0.975556	0.987071	900	879	878	0	878	0	1
