# Supplementary material for: A sequence-aware merger of genomic structural variations at population scale
Source: Nat Commun. 2024 Feb 2;15:960. doi: 10.1038/s41467-024-45244-9 (PMC10837428; doi:10.1038/s41467-024-45244-9)
Supplement: Supplementary file 5 — Supplementary Data 2 [file 41467_2024_45244_MOESM5_ESM.xlsx]

## Sheet: SD2
Supplementary Data 2. Benchmark of SV merging for single individual using HG002 dataset
software	Dataset	bench_parm	min_svcaller	use-asseb	TP-base	TP-call	FP	FN	precision	recall	f1	base_cnt	call_cnt	TP-call_TP-gt	TP-call_FP-gt	TP-base_TP-gt	TP-base_FP-gt	gt_concordance
svtools	All	--pctsim 0.5 --pctsize 0.5 --refdist 500	1	1	5667	5667	2169	3974	0.723201	0.587802	0.648509	9641	7836	2449	3218	2449	3218	0.432151
svtools	All	--pctsim 0.5 --pctsize 0.5 --refdist 500	2	1	4425	4425	414	5216	0.914445	0.458977	0.611188	9641	4839	1865	2560	1865	2560	0.421469
svtools	All	--pctsim 0.5 --pctsize 0.5 --refdist 500	3	1	4250	4250	200	5391	0.955056	0.440826	0.603222	9641	4450	1763	2487	1763	2487	0.414824
svtools	All	--pctsim 0.5 --pctsize 0.5 --refdist 500	4	1	3993	3993	117	5648	0.971533	0.414169	0.580758	9641	4110	1661	2332	1661	2332	0.415978
svtools	All	--pctsim 0.5 --pctsize 0.5 --refdist 500	5	1	2918	2918	64	6723	0.978538	0.302666	0.462331	9641	2982	1538	1380	1538	1380	0.527073
jasmine	All	--pctsim 0.5 --pctsize 0.5 --refdist 500	1	1	9417	9417	3349	224	0.737663	0.976766	0.840541	9641	12766	8567	850	8567	850	0.909738
jasmine	All	--pctsim 0.5 --pctsize 0.5 --refdist 500	2	1	9275	9275	837	366	0.917227	0.962037	0.939098	9641	10112	8491	784	8491	784	0.915472
jasmine	All	--pctsim 0.5 --pctsize 0.5 --refdist 500	3	1	8921	8921	387	720	0.958423	0.925319	0.94158	9641	9308	8205	716	8205	716	0.91974
jasmine	All	--pctsim 0.5 --pctsize 0.5 --refdist 500	4	1	7630	7630	148	2011	0.980972	0.791412	0.876055	9641	7778	7050	580	7050	580	0.923984
jasmine	All	--pctsim 0.5 --pctsize 0.5 --refdist 500	5	1	4880	4880	37	4761	0.992475	0.506172	0.670422	9641	4917	4597	283	4597	283	0.942008
svimmer	All	--pctsim 0.5 --pctsize 0.5 --refdist 500	1	1	8946	8946	2400	695	0.788472	0.927912	0.852528	9641	11346	4132	4814	4132	4814	0.461882
svimmer	All	--pctsim 0.5 --pctsize 0.5 --refdist 500	2	1	8889	8889	811	752	0.916392	0.922	0.919187	9641	9700	4107	4782	4107	4782	0.462032
svimmer	All	--pctsim 0.5 --pctsize 0.5 --refdist 500	3	1	8752	8752	742	889	0.921845	0.90779	0.914764	9641	9494	4064	4688	4064	4688	0.464351
svimmer	All	--pctsim 0.5 --pctsize 0.5 --refdist 500	4	1	7679	7679	558	1962	0.932257	0.796494	0.859045	9641	8237	3671	4008	3671	4008	0.478057
svimmer	All	--pctsim 0.5 --pctsize 0.5 --refdist 500	5	1	0	0	0	9641	0	0	0	9641	0	0	0	0	0	0
survivor	All	--pctsim 0.5 --pctsize 0.5 --refdist 500	1	1	5239	5239	389	4402	0.930881	0.543408	0.686227	9641	5628	3979	1260	3979	1260	0.759496
survivor	All	--pctsim 0.5 --pctsize 0.5 --refdist 500	2	1	4556	4556	165	5085	0.96505	0.472565	0.634452	9641	4721	3979	577	3979	577	0.873354
survivor	All	--pctsim 0.5 --pctsize 0.5 --refdist 500	3	1	4373	4373	121	5268	0.973075	0.453584	0.618748	9641	4494	3974	399	3974	399	0.908758
survivor	All	--pctsim 0.5 --pctsize 0.5 --refdist 500	4	1	4176	4176	81	5465	0.980973	0.43315	0.60095	9641	4257	3846	330	3846	330	0.920977
survivor	All	--pctsim 0.5 --pctsize 0.5 --refdist 500	5	1	2935	2935	24	6706	0.991889	0.304429	0.465873	9641	2959	2817	118	2817	118	0.959796
svpop	All	--pctsim 0.5 --pctsize 0.5 --refdist 500	1	1	9447	9447	4750	194	0.665422	0.979878	0.7926	9641	14197	8503	944	8503	944	0.900074
svpop	All	--pctsim 0.5 --pctsize 0.5 --refdist 500	2	1	9202	9202	947	439	0.90669	0.954465	0.929965	9641	10149	8389	813	8389	813	0.91165
svpop	All	--pctsim 0.5 --pctsize 0.5 --refdist 500	3	1	8758	8758	495	883	0.946504	0.908412	0.927067	9641	9253	8062	696	8062	696	0.92053
svpop	All	--pctsim 0.5 --pctsize 0.5 --refdist 500	4	1	7629	7629	150	2012	0.980717	0.791308	0.87589	9641	7779	7045	584	7045	584	0.92345
svpop	All	--pctsim 0.5 --pctsize 0.5 --refdist 500	5	1	4823	4823	36	4818	0.992591	0.500259	0.665241	9641	4859	4557	266	4557	266	0.944848
dbSV_merge	All	--pctsim 0.5 --pctsize 0.5 --refdist 500	1	1	9364	9364	4947	277	0.654322	0.971269	0.781897	9641	14311	6680	2684	6680	2684	0.71337
dbSV_merge	All	--pctsim 0.5 --pctsize 0.5 --refdist 500	2	1	9224	9224	1454	417	0.863832	0.956747	0.907919	9641	10678	6618	2606	6618	2606	0.717476
dbSV_merge	All	--pctsim 0.5 --pctsize 0.5 --refdist 500	3	1	8928	8928	678	713	0.929419	0.926045	0.927729	9641	9606	6557	2371	6557	2371	0.734431
dbSV_merge	All	--pctsim 0.5 --pctsize 0.5 --refdist 500	4	1	7346	7346	267	2295	0.964928	0.761954	0.851513	9641	7613	5128	2218	5128	2218	0.698067
dbSV_merge	All	--pctsim 0.5 --pctsize 0.5 --refdist 500	5	1	4566	4566	105	5075	0.977521	0.473602	0.638066	9641	4671	2947	1619	2947	1619	0.645423
svanalyzer	All	--pctsim 0.5 --pctsize 0.5 --refdist 500	1	1	9505	9505	12813	136	0.425889	0.985894	0.594825	9641	22318	4395	5110	4395	5110	0.462388
svanalyzer	All	--pctsim 0.5 --pctsize 0.5 --refdist 500	2	1	9279	9279	461	362	0.952669	0.962452	0.957536	9641	9740	4293	4986	4293	4986	0.462658
svanalyzer	All	--pctsim 0.5 --pctsize 0.5 --refdist 500	3	1	8671	8671	288	970	0.967854	0.899388	0.932366	9641	8959	4061	4610	4061	4610	0.468343
svanalyzer	All	--pctsim 0.5 --pctsize 0.5 --refdist 500	4	1	6479	6479	108	3162	0.983604	0.672026	0.798496	9641	6587	3735	2744	3735	2744	0.576478
svanalyzer	All	--pctsim 0.5 --pctsize 0.5 --refdist 500	5	1	1851	1851	17	7790	0.990899	0.191993	0.321661	9641	1868	1530	321	1530	321	0.82658
combiSV	All	--pctsim 0.5 --pctsize 0.5 --refdist 500	1	0	4614	4614	5255	5027	0.467525	0.478581	0.472988	9641	9869	1895	2719	1895	2719	0.410707
combiSV	All	--pctsim 0.5 --pctsize 0.5 --refdist 500	2	0	4597	4597	5025	5044	0.477759	0.476818	0.477288	9641	9622	1884	2713	1884	2713	0.409832
combiSV	All	--pctsim 0.5 --pctsize 0.5 --refdist 500	3	0	4382	4382	4188	5259	0.511319	0.454517	0.481248	9641	8570	1795	2587	1795	2587	0.40963
combiSV	All	--pctsim 0.5 --pctsize 0.5 --refdist 500	4	0	2262	2262	1689	7379	0.572513	0.234623	0.332843	9641	3951	64	2198	64	2198	0.028294
combiSV	All	--pctsim 0.5 --pctsize 0.5 --refdist 500	5	0	0	0	0	9641	0	0	0	9641	0	0	0	0	0	0
TGG	All	--pctsim 0.5 --pctsize 0.5 --refdist 500	1	1	9244	9244	3250	397	0.739875	0.958822	0.835238	9641	12494	7855	1389	7855	1389	0.84974
TGG	All	--pctsim 0.5 --pctsize 0.5 --refdist 500	2	1	9116	9116	659	525	0.932583	0.945545	0.939019	9641	9775	7855	1261	7855	1261	0.861672
TGG	All	--pctsim 0.5 --pctsize 0.5 --refdist 500	3	1	8890	8890	367	751	0.960354	0.922104	0.94084	9641	9257	7806	1084	7806	1084	0.878065
TGG	All	--pctsim 0.5 --pctsize 0.5 --refdist 500	4	1	7844	7844	185	1797	0.976959	0.813609	0.887832	9641	8029	7147	697	7147	697	0.911142
TGG	All	--pctsim 0.5 --pctsize 0.5 --refdist 500	5	1	5077	5077	52	4564	0.989862	0.526605	0.687475	9641	5129	4739	338	4739	338	0.933425
bcftools	All	--pctsim 0.5 --pctsize 0.5 --refdist 500	1	1	7221	7221	8033	2420	0.473384	0.748989	0.580116	9641	15254	4382	2839	4382	2839	0.606841
bcftools	All	--pctsim 0.5 --pctsize 0.5 --refdist 500	2	1	4104	4104	849	5537	0.828589	0.425682	0.562423	9641	4953	3869	235	3869	235	0.942739
bcftools	All	--pctsim 0.5 --pctsize 0.5 --refdist 500	3	1	2408	2408	10	7233	0.995864	0.249767	0.39937	9641	2418	2372	36	2372	36	0.98505
bcftools	All	--pctsim 0.5 --pctsize 0.5 --refdist 500	4	1	1060	1060	0	8581	1	0.109947	0.198112	9641	1060	1053	7	1053	7	0.993396
bcftools	All	--pctsim 0.5 --pctsize 0.5 --refdist 500	5	1	83	83	0	9558	1	0.008609	0.017071	9641	83	83	0	83	0	1
truvari	All	--pctsim 0.5 --pctsize 0.5 --refdist 500	1	1	7201	7201	2422	2440	0.748311	0.746914	0.747612	9641	9623	4385	2816	4385	2816	0.608943
truvari	All	--pctsim 0.5 --pctsize 0.5 --refdist 500	2	1	4400	4400	188	5241	0.959024	0.456384	0.618455	9641	4588	4049	351	4049	351	0.920227
truvari	All	--pctsim 0.5 --pctsize 0.5 --refdist 500	3	1	3701	3701	25	5940	0.99329	0.383881	0.553752	9641	3726	3615	86	3615	86	0.976763
truvari	All	--pctsim 0.5 --pctsize 0.5 --refdist 500	4	1	3166	3166	15	6475	0.995285	0.328389	0.493839	9641	3181	3136	30	3136	30	0.990524
truvari	All	--pctsim 0.5 --pctsize 0.5 --refdist 500	5	1	2511	2511	7	7130	0.99722	0.26045	0.413027	9641	2518	2498	13	2498	13	0.994823
panpop	All	--pctsim 0.5 --pctsize 0.5 --refdist 500	1	1	9255	9255	1275	386	0.878917	0.959963	0.917654	9641	10530	8486	769	8486	769	0.91691
panpop	All	--pctsim 0.5 --pctsize 0.5 --refdist 500	2	1	9235	9235	475	406	0.951081	0.957888	0.954473	9641	9710	8537	698	8537	698	0.924418
panpop	All	--pctsim 0.5 --pctsize 0.5 --refdist 500	3	1	8964	8964	314	677	0.966156	0.929779	0.947619	9641	9278	8308	656	8308	656	0.926818
panpop	All	--pctsim 0.5 --pctsize 0.5 --refdist 500	4	1	8073	8073	200	1568	0.975825	0.837361	0.901306	9641	8273	7472	601	7472	601	0.925554
panpop	All	--pctsim 0.5 --pctsize 0.5 --refdist 500	5	1	5484	5484	92	4157	0.983501	0.568821	0.720773	9641	5576	5076	408	5076	408	0.925602
sniffles	All	--pctsim 0.5 --pctsize 0.5 --refdist 500	Caller	1	8825	8825	1420	816	0.861396	0.915361	0.887559	9641	10245	8072	753	8072	753	0.914674
cuteSV	All	--pctsim 0.5 --pctsize 0.5 --refdist 500	Caller	1	8247	8247	875	1394	0.904078	0.855409	0.879071	9641	9122	8053	194	8053	194	0.976476
svim	All	--pctsim 0.5 --pctsize 0.5 --refdist 500	Caller	1	8950	8950	3823	691	0.700697	0.928327	0.798608	9641	12773	8015	935	8015	935	0.895531
pbsv	All	--pctsim 0.5 --pctsize 0.5 --refdist 500	Caller	1	8243	8243	1727	1398	0.82678	0.854994	0.840651	9641	9970	7596	647	7596	647	0.921509
svimasm	All	--pctsim 0.5 --pctsize 0.5 --refdist 500	Caller	1	6801	6801	673	2840	0.909955	0.705425	0.794741	9641	7474	4269	2532	4269	2532	0.627702
svtools	All	--pctsim 0 --pctsize 0.5 --refdist 500	1	1	5682	5682	2164	3959	0.724191	0.589358	0.649854	9641	7846	2454	3228	2454	3228	0.43189
svtools	All	--pctsim 0 --pctsize 0.5 --refdist 500	2	1	4439	4439	409	5202	0.915635	0.460429	0.612741	9641	4848	1870	2569	1870	2569	0.421266
svtools	All	--pctsim 0 --pctsize 0.5 --refdist 500	3	1	4264	4264	195	5377	0.956268	0.442278	0.604823	9641	4459	1768	2496	1768	2496	0.414634
svtools	All	--pctsim 0 --pctsize 0.5 --refdist 500	4	1	4006	4006	113	5635	0.972566	0.415517	0.582267	9641	4119	1666	2340	1666	2340	0.415876
svtools	All	--pctsim 0 --pctsize 0.5 --refdist 500	5	1	2926	2926	60	6715	0.979906	0.303495	0.463451	9641	2986	1543	1383	1543	1383	0.527341
jasmine	All	--pctsim 0 --pctsize 0.5 --refdist 500	1	1	9418	9418	3350	223	0.737625	0.97687	0.840555	9641	12768	8548	870	8548	870	0.907624
jasmine	All	--pctsim 0 --pctsize 0.5 --refdist 500	2	1	9277	9277	836	364	0.917334	0.962245	0.939253	9641	10113	8480	797	8480	797	0.914089
jasmine	All	--pctsim 0 --pctsize 0.5 --refdist 500	3	1	8924	8924	385	717	0.958642	0.92563	0.941847	9641	9309	8203	721	8203	721	0.919207
jasmine	All	--pctsim 0 --pctsize 0.5 --refdist 500	4	1	7633	7633	146	2008	0.981232	0.791723	0.876349	9641	7779	7051	582	7051	582	0.923752
jasmine	All	--pctsim 0 --pctsize 0.5 --refdist 500	5	1	4881	4881	37	4760	0.992477	0.506275	0.670513	9641	4918	4597	284	4597	284	0.941815
svimmer	All	--pctsim 0 --pctsize 0.5 --refdist 500	1	1	8949	8949	2399	692	0.788597	0.928223	0.852732	9641	11348	4132	4817	4132	4817	0.461728
svimmer	All	--pctsim 0 --pctsize 0.5 --refdist 500	2	1	8892	8892	810	749	0.916512	0.922311	0.919402	9641	9702	4107	4785	4107	4785	0.461876
svimmer	All	--pctsim 0 --pctsize 0.5 --refdist 500	3	1	8755	8755	741	886	0.921967	0.908101	0.914981	9641	9496	4064	4691	4064	4691	0.464192
svimmer	All	--pctsim 0 --pctsize 0.5 --refdist 500	4	1	7681	7681	558	1960	0.932273	0.796702	0.859172	9641	8239	3671	4010	3671	4010	0.477933
svimmer	All	--pctsim 0 --pctsize 0.5 --refdist 500	5	1	0	0	0	9641	0	0	0	9641	0	0	0	0	0	0
survivor	All	--pctsim 0 --pctsize 0.5 --refdist 500	1	1	5248	5248	381	4393	0.932315	0.544342	0.687361	9641	5629	3985	1263	3985	1263	0.759337
survivor	All	--pctsim 0 --pctsize 0.5 --refdist 500	2	1	4565	4565	157	5076	0.966751	0.473499	0.635661	9641	4722	3985	580	3985	580	0.872946
survivor	All	--pctsim 0 --pctsize 0.5 --refdist 500	3	1	4382	4382	113	5259	0.974861	0.454517	0.619977	9641	4495	3980	402	3980	402	0.908261
survivor	All	--pctsim 0 --pctsize 0.5 --refdist 500	4	1	4183	4183	75	5458	0.982386	0.433876	0.601914	9641	4258	3850	333	3850	333	0.920392
survivor	All	--pctsim 0 --pctsize 0.5 --refdist 500	5	1	2937	2937	23	6704	0.99223	0.304636	0.466153	9641	2960	2818	119	2818	119	0.959482
svpop	All	--pctsim 0 --pctsize 0.5 --refdist 500	1	1	9449	9449	4748	192	0.665563	0.980085	0.792768	9641	14197	8503	946	8503	946	0.899884
svpop	All	--pctsim 0 --pctsize 0.5 --refdist 500	2	1	9204	9204	945	437	0.906887	0.954673	0.930167	9641	10149	8389	815	8389	815	0.911452
svpop	All	--pctsim 0 --pctsize 0.5 --refdist 500	3	1	8760	8760	493	881	0.94672	0.908619	0.927279	9641	9253	8063	697	8063	697	0.920434
svpop	All	--pctsim 0 --pctsize 0.5 --refdist 500	4	1	7630	7630	149	2011	0.980846	0.791412	0.876005	9641	7779	7046	584	7046	584	0.92346
svpop	All	--pctsim 0 --pctsize 0.5 --refdist 500	5	1	4823	4823	36	4818	0.992591	0.500259	0.665241	9641	4859	4557	266	4557	266	0.944848
dbSV_merge	All	--pctsim 0 --pctsize 0.5 --refdist 500	1	1	9371	9371	4943	270	0.654674	0.971995	0.782384	9641	14314	6660	2711	6660	2711	0.710703
dbSV_merge	All	--pctsim 0 --pctsize 0.5 --refdist 500	2	1	9235	9235	1445	406	0.8647	0.957888	0.908912	9641	10680	6611	2624	6611	2624	0.715864
dbSV_merge	All	--pctsim 0 --pctsize 0.5 --refdist 500	3	1	8940	8940	668	701	0.930475	0.92729	0.928879	9641	9608	6563	2377	6563	2377	0.734116
dbSV_merge	All	--pctsim 0 --pctsize 0.5 --refdist 500	4	1	7356	7356	258	2285	0.966115	0.762991	0.852622	9641	7614	5133	2223	5133	2223	0.697798
dbSV_merge	All	--pctsim 0 --pctsize 0.5 --refdist 500	5	1	4571	4571	101	5070	0.978382	0.474121	0.63872	9641	4672	2948	1623	2948	1623	0.644935
svanalyzer	All	--pctsim 0 --pctsize 0.5 --refdist 500	1	1	9507	9507	12814	134	0.425922	0.986101	0.594894	9641	22321	4395	5112	4395	5112	0.462291
svanalyzer	All	--pctsim 0 --pctsize 0.5 --refdist 500	2	1	9281	9281	460	360	0.952777	0.962659	0.957693	9641	9741	4293	4988	4293	4988	0.462558
svanalyzer	All	--pctsim 0 --pctsize 0.5 --refdist 500	3	1	8673	8673	287	968	0.967969	0.899595	0.932531	9641	8960	4061	4612	4061	4612	0.468235
svanalyzer	All	--pctsim 0 --pctsize 0.5 --refdist 500	4	1	6481	6481	107	3160	0.983758	0.672233	0.798694	9641	6588	3735	2746	3735	2746	0.5763
svanalyzer	All	--pctsim 0 --pctsize 0.5 --refdist 500	5	1	1851	1851	17	7790	0.990899	0.191993	0.321661	9641	1868	1530	321	1530	321	0.82658
combiSV	All	--pctsim 0 --pctsize 0.5 --refdist 500	1	0	9072	9072	859	569	0.913503	0.940981	0.927039	9641	9931	4234	4838	4234	4838	0.466711
combiSV	All	--pctsim 0 --pctsize 0.5 --refdist 500	2	0	8957	8957	726	684	0.925023	0.929053	0.927034	9641	9683	4152	4805	4152	4805	0.463548
combiSV	All	--pctsim 0 --pctsize 0.5 --refdist 500	3	0	8194	8194	437	1447	0.949369	0.849912	0.896891	9641	8631	3707	4487	3707	4487	0.452404
combiSV	All	--pctsim 0 --pctsize 0.5 --refdist 500	4	0	3830	3830	153	5811	0.961587	0.397262	0.562243	9641	3983	208	3622	208	3622	0.054308
combiSV	All	--pctsim 0 --pctsize 0.5 --refdist 500	5	0	0	0	0	9641	0	0	0	9641	0	0	0	0	0	0
TGG	All	--pctsim 0 --pctsize 0.5 --refdist 500	1	1	9253	9253	3241	388	0.740595	0.959755	0.836052	9641	12494	7859	1394	7859	1394	0.849346
TGG	All	--pctsim 0 --pctsize 0.5 --refdist 500	2	1	9125	9125	650	516	0.933504	0.946479	0.939946	9641	9775	7860	1265	7860	1265	0.86137
TGG	All	--pctsim 0 --pctsize 0.5 --refdist 500	3	1	8899	8899	358	742	0.961327	0.923037	0.941793	9641	9257	7811	1088	7811	1088	0.877739
TGG	All	--pctsim 0 --pctsize 0.5 --refdist 500	4	1	7851	7851	178	1790	0.97783	0.814335	0.888625	9641	8029	7150	701	7150	701	0.910712
TGG	All	--pctsim 0 --pctsize 0.5 --refdist 500	5	1	5079	5079	50	4562	0.990252	0.526813	0.687745	9641	5129	4740	339	4740	339	0.933255
bcftools	All	--pctsim 0 --pctsize 0.5 --refdist 500	1	1	7227	7227	8028	2414	0.473746	0.749611	0.580575	9641	15255	4382	2845	4382	2845	0.606337
bcftools	All	--pctsim 0 --pctsize 0.5 --refdist 500	2	1	4104	4104	849	5537	0.828589	0.425682	0.562423	9641	4953	3869	235	3869	235	0.942739
bcftools	All	--pctsim 0 --pctsize 0.5 --refdist 500	3	1	2408	2408	10	7233	0.995864	0.249767	0.39937	9641	2418	2372	36	2372	36	0.98505
bcftools	All	--pctsim 0 --pctsize 0.5 --refdist 500	4	1	1060	1060	0	8581	1	0.109947	0.198112	9641	1060	1053	7	1053	7	0.993396
bcftools	All	--pctsim 0 --pctsize 0.5 --refdist 500	5	1	83	83	0	9558	1	0.008609	0.017071	9641	83	83	0	83	0	1
truvari	All	--pctsim 0 --pctsize 0.5 --refdist 500	1	1	7208	7208	2416	2433	0.748961	0.74764	0.7483	9641	9624	4385	2823	4385	2823	0.608352
truvari	All	--pctsim 0 --pctsize 0.5 --refdist 500	2	1	4400	4400	188	5241	0.959024	0.456384	0.618455	9641	4588	4049	351	4049	351	0.920227
truvari	All	--pctsim 0 --pctsize 0.5 --refdist 500	3	1	3701	3701	25	5940	0.99329	0.383881	0.553752	9641	3726	3615	86	3615	86	0.976763
truvari	All	--pctsim 0 --pctsize 0.5 --refdist 500	4	1	3166	3166	15	6475	0.995285	0.328389	0.493839	9641	3181	3136	30	3136	30	0.990524
truvari	All	--pctsim 0 --pctsize 0.5 --refdist 500	5	1	2511	2511	7	7130	0.99722	0.26045	0.413027	9641	2518	2498	13	2498	13	0.994823
panpop	All	--pctsim 0 --pctsize 0.5 --refdist 500	1	1	9262	9262	1267	379	0.879666	0.960689	0.918394	9641	10529	8490	772	8490	772	0.916649
panpop	All	--pctsim 0 --pctsize 0.5 --refdist 500	2	1	9235	9235	475	406	0.951081	0.957888	0.954473	9641	9710	8534	701	8534	701	0.924093
panpop	All	--pctsim 0 --pctsize 0.5 --refdist 500	3	1	8966	8966	312	675	0.966372	0.929987	0.94783	9641	9278	8308	658	8308	658	0.926612
panpop	All	--pctsim 0 --pctsize 0.5 --refdist 500	4	1	8077	8077	196	1564	0.976308	0.837776	0.901753	9641	8273	7473	604	7473	604	0.92522
panpop	All	--pctsim 0 --pctsize 0.5 --refdist 500	5	1	5491	5491	87	4150	0.984403	0.569547	0.721598	9641	5578	5083	408	5083	408	0.925697
sniffles	All	--pctsim 0 --pctsize 0.5 --refdist 500	Caller	1	8830	8830	1418	811	0.861632	0.91588	0.887928	9641	10248	8072	758	8072	758	0.914156
cuteSV	All	--pctsim 0 --pctsize 0.5 --refdist 500	Caller	1	8247	8247	875	1394	0.904078	0.855409	0.879071	9641	9122	8053	194	8053	194	0.976476
svim	All	--pctsim 0 --pctsize 0.5 --refdist 500	Caller	1	8951	8951	3823	690	0.70072	0.928431	0.798662	9641	12774	8015	936	8015	936	0.895431
pbsv	All	--pctsim 0 --pctsize 0.5 --refdist 500	Caller	1	8248	8248	1722	1393	0.827282	0.855513	0.841161	9641	9970	7600	648	7600	648	0.921435
svim	All	--pctsim 0 --pctsize 0.5 --refdist 500	Caller	1	6810	6810	666	2831	0.910915	0.706358	0.7957	9641	7476	4270	2540	4270	2540	0.627019
svmerger	Del_only	--pctsim 0.5 --pctsize 0.5 --refdist 500	1	1	3110	3110	396	936	0.887051	0.76866	0.823623	4046	3506	1582	1528	1582	1528	0.508682
svmerger	Del_only	--pctsim 0.5 --pctsize 0.5 --refdist 500	2	1	1718	1718	110	2328	0.939825	0.424617	0.584951	4046	1828	1565	153	1565	153	0.910943
svmerger	Del_only	--pctsim 0.5 --pctsize 0.5 --refdist 500	3	1	1595	1595	64	2451	0.961423	0.394217	0.559159	4046	1659	1539	56	1539	56	0.96489
svmerger	Del_only	--pctsim 0.5 --pctsize 0.5 --refdist 500	4	1	1479	1479	48	2567	0.968566	0.365546	0.530773	4046	1527	1450	29	1450	29	0.980392
svmerger	Del_only	--pctsim 0.5 --pctsize 0.5 --refdist 500	5	1	1365	1365	38	2681	0.972915	0.33737	0.501009	4046	1403	1346	19	1346	19	0.986081
panpop	Del_only	--pctsim 0.5 --pctsize 0.5 --refdist 500	1	1	3608	3608	316	438	0.91947	0.891745	0.905395	4046	3924	3513	95	3513	95	0.97367
panpop	Del_only	--pctsim 0.5 --pctsize 0.5 --refdist 500	2	1	3865	3865	221	181	0.945913	0.955264	0.950566	4046	4086	3783	82	3783	82	0.978784
panpop	Del_only	--pctsim 0.5 --pctsize 0.5 --refdist 500	3	1	3913	3913	223	133	0.946083	0.967128	0.95649	4046	4136	3836	77	3836	77	0.980322
panpop	Del_only	--pctsim 0.5 --pctsize 0.5 --refdist 500	4	1	3794	3794	209	252	0.947789	0.937716	0.942726	4046	4003	3720	74	3720	74	0.980496
panpop	Del_only	--pctsim 0.5 --pctsize 0.5 --refdist 500	5	1	2801	2801	132	1245	0.954995	0.692289	0.802694	4046	2933	2758	43	2758	43	0.984648
