# Supplementary material for: A sequence-aware merger of genomic structural variations at population scale
Source: Nat Commun. 2024 Feb 2;15:960. doi: 10.1038/s41467-024-45244-9 (PMC10837428; doi:10.1038/s41467-024-45244-9)
Supplement: Supplementary file 6 — Supplementary Data 3 [file 41467_2024_45244_MOESM6_ESM.xlsx]

## Sheet: SD3
Supplementary Data 3. Data source of 86 long sequenced A. thaliana and the Col-PEK reference.
SRA	name	Source	SeqBase / G	Depth	Type	Country	Latitude	Longitude	has_assembly	SV count
SRR18777598	Col-PEK	PRJNA777107	14.89	109.78	HIFI	US	38.3	-92.3	Reference	27
CRR591657	Tibet-0	PRJCA012695	6	44.22	HIFI	China	29.6898	91.1861	TRUE	10845
CRR591658	Yilong-0	PRJCA012695	6.65	49.04	HIFI	China	31.564	106.706	TRUE	419
CRR591659	Bor-1	PRJCA012695	3.95	29.1	HIFI	Czech Republic	49.4013	16.2326	TRUE	8038
CRR591660	Cdm-0	PRJCA012695	2.62	19.31	HIFI	Spain	39.73	-5.74	TRUE	3575
CRR591661	Kin-0	PRJCA012695	2.87	21.15	HIFI	US	44.46	-85.37	TRUE	233
CRR591662	Kondara	PRJCA012695	5.1	37.59	HIFI	Tajikistan	38.48	68.49	TRUE	8614
CRR591665	LI-OF-095	PRJCA012695	3.81	28.13	HIFI	United States of America	40.9447	-72.8615	TRUE	510
CRR591666	Got-22	PRJCA012695	4.43	32.67	HIFI	Germany	51.5338	9.9355	TRUE	3391
CRR591667	St-0	PRJCA012695	3.07	22.65	HIFI	Sweden	59	18	TRUE	942
CRR591668	Kelsterbach-2	PRJCA012695	5.53	40.78	HIFI	Germany	50.0667	8.5333	TRUE	7250
CRR591669	Sapporo-0	PRJCA012695	4.78	35.23	HIFI	Japan	43.0553	141.346	TRUE	8826
CRR591671	Kz-9	PRJCA012695	4.18	30.81	HIFI	Kazakhstan	49.5	73.1	TRUE	8735
CRR591672	LL-0	PRJCA012695	4.9	36.14	HIFI	Spain	41.59	2.49	TRUE	647
CRR591673	Ms-0	PRJCA012695	5.38	39.68	HIFI	Russian Federation	55.7522	37.6322	TRUE	898
CRR591675	Sij-1	PRJCA012695	3.89	28.72	HIFI	Uzbekistan	41.45	70.05	TRUE	1683
CRR591676	Hs-0	PRJCA012695	3.63	26.77	HIFI	Germany	52.24	9.44	TRUE	532
CRR591677	Per-1	PRJCA012695	4.13	30.45	HIFI	Russian Federation	58	56.3167	TRUE	8679
CRR591678	Nz-1	PRJCA012695	5.5	40.58	HIFI	New Zealand	-37.7871	175.283	TRUE	8193
CRR591679	Belmonte-4-94	PRJCA012695	3.61	26.64	HIFI	Italy	42.1167	12.4833	TRUE	7828
CRR591680	Sij-2	PRJCA012695	3.74	27.62	HIFI	Uzbekistan	41.45	70.05	TRUE	896
CRR591681	TueSB30-3	PRJCA012695	8.22	60.61	HIFI	Germany	48.53	9.06	TRUE	3975
CRR591682	Mammo-1	PRJCA012695	2.33	17.22	HIFI	Italy	38.36	16.23	TRUE	2238
CRR591683	Sha	PRJCA012695	2.18	16.1	HIFI	Afghanistan	37.29	71.3	TRUE	932
CRR591684	Pra-6	PRJCA012695	3.44	25.35	HIFI	Spain	41.05	-3.54	TRUE	587
CRR591685	Pu2-23	PRJCA012695	5.14	37.92	HIFI	Czech Republic	49.42	16.36	TRUE	2551
CRR591686	Dra-2	PRJCA012695	6.88	50.77	HIFI	Czech Republic	49.4167	16.2667	TRUE	2742
CRR591687	AH-7	PRJCA012695	3.82	28.18	HIFI	China	31.1997	115.807	TRUE	481
CRR591688	Etna-2	PRJCA012695	6.86	50.6	HIFI	Italy	37.69	14.98	TRUE	3396
CRR591689	Sorbo	PRJCA012695	4.62	34.04	HIFI	Tajikistan	38.35	68.48	TRUE	8558
CRR591690	Arb-0	PRJCA012695	7.75	57.13	HIFI	Morocco	31.4199	-7.5262	TRUE	9888
CRR591691	Elk-1	PRJCA012695	8.15	60.11	HIFI	Morocco	32.5352	-6.015	TRUE	5977
CRR591692	Ket-10	PRJCA012695	8.28	61.1	HIFI	Morocco	34.9608	-4.6661	TRUE	991
CRR591693	Meh-0	PRJCA012695	7.99	58.93	HIFI	Morocco	33.9561	-4.0515	TRUE	3405
ERR10083811	Rabacal-1	PRJEB55353	15.43	113.8	HIFI	Portugal	32.7536	-17.1297	FALSE	11489
ERR10084057	ANGE-B-10	PRJEB55353	9.36	69.01	HIFI	France	43.9121	1.6569	FALSE	8501
ERR10084058	BARC-A-17	PRJEB55353	8.52	62.83	HIFI	France	43.362	0.387723	FALSE	8377
ERR10084060	GAIL-B-11	PRJEB55353	12.62	93.08	HIFI	France	43.909	1.90108	FALSE	8313
ERR10084063	IP-Hum-2	PRJEB55353	15.01	110.73	HIFI	Spain	42.2272	-3.68889	FALSE	10340
ERR10084073	IP-Med-0	PRJEB55353	15.65	115.43	HIFI	Spain	42.4552	-6.76574	FALSE	11241
ERR10084076	LACR-C-14	PRJEB55353	7.88	58.13	HIFI	France	43.0002	1.07562	FALSE	8140
ERR10084077	BELC-C-10	PRJEB55353	7.55	55.66	HIFI	France	44.3892	2.33664	FALSE	8240
ERR10084078	Cvi-0	PRJEB55353	14.35	105.84	HIFI	Cape Verde	15.1111	-23.6167	FALSE	10591
ERR10084082	ANGE-B-2	PRJEB55353	12.38	91.28	HIFI	France	43.9121	1.65685	FALSE	8652
ERR10084083	BELC-C-12	PRJEB55353	4.31	31.79	HIFI	France	44.3892	2.33664	FALSE	7984
ERR10084084	IP-Med-3	PRJEB55353	8.51	62.75	HIFI	Spain	42.4552	-6.76574	FALSE	8943
ERR10084518	IP-Alo-19	PRJEB55353	18.44	136.01	HIFI	Spain	40.1097	-7.47615	FALSE	11064
ERR10084521	MERE-A-13	PRJEB55353	11.94	88.08	HIFI	France	42.6566	1.83622	FALSE	8557
ERR10084522	IP-Met-6	PRJEB55353	9.31	68.68	HIFI	Spain	40.2617	-4.1546	FALSE	9232
ERR10084527	AUZE-A-5	PRJEB55353	8.51	62.73	HIFI	France	43.5278	1.49163	FALSE	8296
ERR10084529	BROU-A-10	PRJEB55353	10.1	74.46	HIFI	France	43.9993	2.62168	FALSE	8324
ERR10084532	Ler-0	PRJEB55353	19.07	140.63	HIFI	Poland	52.7325	15.2369	FALSE	8635
ERR10084536	IP-Mos-5	PRJEB55353	12.57	92.73	HIFI	Spain	40.0406	-7.1103	FALSE	9260
ERR10084537	IP-Cas-6	PRJEB55353	16.02	118.14	HIFI	Spain	38.5341	-3.39072	FALSE	10573
ERR10084538	MONTM-B-16	PRJEB55353	10.62	78.29	HIFI	France	42.8612	0.596869	FALSE	8468
ERR10084602	BANI-C-1	PRJEB55353	11.78	86.9	HIFI	France	43.0436	0.234303	FALSE	8205
ERR10084604	CAMA-C-2	PRJEB55353	9.47	69.84	HIFI	France	43.8249	2.88166	FALSE	8478
ERR10084897	IP-Mos-9	PRJEB55353	9.2	67.84	HIFI	Spain	40.0406	-7.1103	FALSE	11041
ERR10084899	BANI-C-12	PRJEB55353	10.96	80.8	HIFI	France	43.0436	0.234303	FALSE	8583
ERR10084900	CAMA-C-9	PRJEB55353	10.95	80.76	HIFI	France	43.8249	2.88166	FALSE	8455
ERR10084904	IP-Evs-12	PRJEB55353	12.97	95.65	HIFI	Spain	40.4792	-3.9597	FALSE	8638
ERR10084905	MONTM-B-7	PRJEB55353	12.72	93.82	HIFI	France	42.8612	0.596869	FALSE	8598
ERR10084908	IP-San-9	PRJEB55353	5.64	41.59	HIFI	Spain	38.3314	-3.50888	FALSE	10245
ERR10084910	PREI-A-14	PRJEB55353	4.48	33.01	HIFI	France	43.7179	0.623298	FALSE	8016
ERR10084914	BARA-C-3	PRJEB55353	8.65	63.78	HIFI	France	44.2708	2.42755	FALSE	8271
ERR10084917	Tanz-1	PRJEB55353	17.95	132.37	HIFI	Tanzania	-2.87389	36.2128	FALSE	11191
ERR10084918	IP-Sln-22	PRJEB55353	6	44.24	HIFI	Spain	40.3569	-3.99484	FALSE	10609
ERR10084920	IP-Hom-0	PRJEB55353	12.73	93.91	HIFI	Spain	40.8168	-1.68601	FALSE	10862
ERR10084922	FERR-A-12	PRJEB55353	11.12	82.03	HIFI	France	43.6577	2.44371	FALSE	8085
ERR10084926	SALE-A-10	PRJEB55353	15.59	114.99	HIFI	France	43.025	0.965965	FALSE	8372
ERR10084928	BARA-C-5	PRJEB55353	11.12	81.98	HIFI	France	44.2708	2.42755	FALSE	8408
ERR10084929	FERR-A-8	PRJEB55353	10.85	80.03	HIFI	France	43.6577	2.4437	FALSE	8418
ERR10084931	IP-Hum-4	PRJEB55353	11.29	83.28	HIFI	Spain	42.2272	-3.68889	FALSE	8518
ERR10084934	SALE-A-17	PRJEB55353	10.91	80.45	HIFI	France	43.025	0.965965	FALSE	8392
ERR10084935	IP-Alo-0	PRJEB55353	17.34	127.86	HIFI	Spain	40.1097	-7.47615	FALSE	8772
ERR10084937	BARC-A-12	PRJEB55353	9.48	69.93	HIFI	France	43.362	0.387723	FALSE	8388
ERR10084939	IP-Lor-16	PRJEB55353	9.63	71.02	HIFI	Spain	38.8601	-0.263499	FALSE	10893
ERR10084942	IP-Cas-0	PRJEB55353	13.48	99.4	HIFI	Spain	38.5341	-3.39072	FALSE	8727
ERR10084946	IP-Mdc-14	PRJEB55353	16.8	123.88	HIFI	Spain	38.8743	-3.52962	FALSE	8961
ERR10084948	IP-Cat-0	PRJEB55353	9.68	71.36	HIFI	Spain	40.5421	-3.68695	FALSE	10613
ERR10084952	IP-Evs-0	PRJEB55353	13.02	96.02	HIFI	Spain	40.4792	-3.9597	FALSE	8582
ERR10084958	IP-Hom-4	PRJEB55353	11.09	81.8	HIFI	Spain	40.8168	-1.68601	FALSE	8672
ERR2173373	KBS-Mac-74	PRJEB21270	3.42	25.24	ONT	USA	42.405	-85.398	FALSE	7302
SRR14075201	Deh10	PRJNA715329	11.95	88.16	ONT	India:Dehradun	30.3254	78.0171	FALSE	10124
SRR14075202	Chit3	PRJNA715329	10.68	78.73	ONT	India:Chitkul	31.3501	78.4377	FALSE	9620
SRR14075203	Alm9	PRJNA715329	3.97	29.27	ONT	India:Almora	27.5862	79.6532	FALSE	10027
SRR19308733	TOU-A1-141	PRJNA834751	13.19	97.3	ONT	Fabrice Roux	46.6667	4.11667	FALSE	8245
