# Supplementary material for: A sequence-aware merger of genomic structural variations at population scale
Source: Nat Commun. 2024 Feb 2;15:960. doi: 10.1038/s41467-024-45244-9 (PMC10837428; doi:10.1038/s41467-024-45244-9)
Supplement: Supplementary file 7 — Supplementary Data 4 [file 41467_2024_45244_MOESM7_ESM.xlsx]

## Sheet: SD4
Supplementary Data 4. Data source of short sequenced A. thaliana.
Run	Sample Name	spots/k	bases/G	Depth	Average Length	BioProject
SRR1945435	88	15	3	22.2	200	PRJNA273563
SRR1945436	108	25.6	5.12	37.7	200	PRJNA273563
SRR1945437	139	18.9	3.78	27.9	200	PRJNA273563
SRR1945438	159	20.7	4.15	30.6	200	PRJNA273563
SRR1945439	265	27.6	5.51	40.6	200	PRJNA273563
SRR1945440	350	21.6	4.31	31.8	200	PRJNA273563
SRR1945441	351	28.4	5.69	41.9	200	PRJNA273563
SRR1945442	403	24.4	4.87	35.9	200	PRJNA273563
SRR1945443	410	18.8	3.76	27.7	200	PRJNA273563
SRR1945444	424	21.1	4.23	31.2	200	PRJNA273563
SRR1945445	428	18.6	3.72	27.4	200	PRJNA273563
SRR1945446	430	10	2.01	14.8	202	PRJNA273563
SRR1945447	470	70.3	6.71	49.5	95	PRJNA273563
SRR1945448	476	63.2	6.13	45.2	96	PRJNA273563
SRR1945449	484	41.2	4.1	30.2	99	PRJNA273563
SRR1945450	504	38.5	3.84	28.3	99	PRJNA273563
SRR1945451	506	38.3	7.5	55.3	195	PRJNA273563
SRR1945452	531	39	3.88	28.6	99	PRJNA273563
SRR1945453	544	90.7	18.03	133	198	PRJNA273563
SRR1945454	546	62	12.31	90.8	198	PRJNA273563
SRR1945455	628	48.5	9.58	70.6	197	PRJNA273563
SRR1945456	630	24	4.8	35.4	200	PRJNA273563
SRR1945457	680	51.1	10.12	74.7	198	PRJNA273563
SRR1945458	681	33.3	6.6	48.7	197	PRJNA273563
SRR1945459	685	58	11.48	84.6	197	PRJNA273563
SRR1945460	687	23.9	5.96	44	249	PRJNA273563
SRR1945461	728	23	4.48	33.1	194	PRJNA273563
SRR1945462	742	63.3	6.21	45.8	98	PRJNA273563
SRR1945463	763	18.9	3.82	28.2	202	PRJNA273563
SRR1945464	765	8.3	1.68	12.4	202	PRJNA273563
SRR1945465	766	10.2	2.06	15.2	202	PRJNA273563
SRR1945466	768	9.5	1.91	14.1	202	PRJNA273563
SRR1945467	772	13.7	2.77	20.4	202	PRJNA273563
SRR1945468	801	21.2	4.25	31.3	200	PRJNA273563
SRR1945469	853	61.3	12.12	89.4	197	PRJNA273563
SRR1945470	854	51.2	10.15	74.8	198	PRJNA273563
SRR1945471	867	33.5	6.65	49.1	198	PRJNA273563
SRR1945472	868	27.7	5.49	40.5	198	PRJNA273563
SRR1945473	870	23.8	4.76	35.1	200	PRJNA273563
SRR1945474	915	14.6	2.92	21.5	200	PRJNA273563
SRR1945475	932	15.4	3.08	22.7	200	PRJNA273563
SRR1945476	991	34.2	6.83	50.4	200	PRJNA273563
SRR1945477	992	24.2	3.67	27.1	152	PRJNA273563
SRR1945478	997	20.9	3.17	23.4	152	PRJNA273563
SRR1945479	1002	21.5	3.26	24	152	PRJNA273563
SRR1945480	1006	35.3	7.06	52.1	200	PRJNA273563
SRR1945481	1061	9.8	1.97	14.5	200	PRJNA273563
SRR1945482	1062	52.2	10.43	76.9	200	PRJNA273563
SRR1945483	1063	11	2.19	16.2	200	PRJNA273563
SRR1945484	1066	27.4	4.17	30.7	152	PRJNA273563
SRR1945485	1070	35.4	5.38	39.7	152	PRJNA273563
SRR1945486	1158	26.3	5.26	38.8	200	PRJNA273563
SRR1945487	1166	38.8	7.77	57.3	200	PRJNA273563
SRR1945488	1254	19.3	3.87	28.5	200	PRJNA273563
SRR1945489	1257	28.9	5.79	42.7	200	PRJNA273563
SRR1945490	1313	16.9	3.38	24.9	200	PRJNA273563
SRR1945491	1317	43.1	8.62	63.6	200	PRJNA273563
SRR1945492	1552	45.6	9.12	67.3	200	PRJNA273563
SRR1945493	1612	28.2	5.6	41.3	198	PRJNA273563
SRR1945494	1622	38.2	7.56	55.8	197	PRJNA273563
SRR1945495	1651	30.3	6.01	44.3	198	PRJNA273563
SRR1945496	1652	33.8	6.7	49.4	197	PRJNA273563
SRR1945497	1676	32.9	6.53	48.2	198	PRJNA273563
SRR1945498	1684	26.5	5.22	38.5	197	PRJNA273563
SRR1945499	1739	67	6.47	47.7	96	PRJNA273563
SRR1945500	1741	63.4	6.07	44.8	95	PRJNA273563
SRR1945501	1756	26.2	5.18	38.2	197	PRJNA273563
SRR1945502	1757	50.9	10.11	74.5	198	PRJNA273563
SRR1945503	1793	50.6	10.01	73.8	197	PRJNA273563
SRR1945504	1797	18.7	3.71	27.4	198	PRJNA273563
SRR1945505	1819	30.8	6.1	45	198	PRJNA273563
SRR1945506	1820	24.1	4.78	35.3	198	PRJNA273563
SRR1945507	1829	25.7	5.14	37.9	200	PRJNA273563
SRR1945508	1834	31.6	6.25	46.1	197	PRJNA273563
SRR1945509	1835	27.7	5.48	40.4	197	PRJNA273563
SRR1945510	1851	50.1	9.95	73.4	198	PRJNA273563
SRR1945511	1852	22.3	4.41	32.5	197	PRJNA273563
SRR1945512	1853	15.1	3.02	22.3	200	PRJNA273563
SRR1945513	1872	16.8	3.36	24.8	200	PRJNA273563
SRR1945514	1890	22.4	4.47	33	200	PRJNA273563
SRR1945515	1925	15.2	3.04	22.4	200	PRJNA273563
SRR1945516	1942	39.3	3.91	28.8	99	PRJNA273563
SRR1945517	1943	39.7	3.94	29.1	99	PRJNA273563
SRR1945518	1954	17.9	3.57	26.4	200	PRJNA273563
SRR1945519	2016	15.9	3.18	23.5	200	PRJNA273563
SRR1945520	2017	44.3	8.78	64.8	198	PRJNA273563
SRR1945521	2031	24.7	4.87	35.9	197	PRJNA273563
SRR1945522	2053	55.1	10.91	80.5	197	PRJNA273563
SRR1945523	2057	38.8	7.71	56.9	198	PRJNA273563
SRR1945524	2081	38.1	3.79	27.9	99	PRJNA273563
SRR1945525	2091	40.5	4.02	29.6	99	PRJNA273563
SRR1945526	2106	65.6	6.33	46.7	96	PRJNA273563
SRR1945527	2108	40.1	7.94	58.6	197	PRJNA273563
SRR1945528	2141	66.7	6.49	47.9	97	PRJNA273563
SRR1945529	2159	68.6	6.41	47.2	93	PRJNA273563
SRR1945530	2166	61.5	6	44.2	97	PRJNA273563
SRR1945531	2171	21	4.19	30.9	200	PRJNA273563
SRR1945532	2191	45.9	9.07	66.9	197	PRJNA273563
SRR1945533	2202	13.8	2.75	20.3	200	PRJNA273563
SRR1945534	2212	42	8.32	61.3	198	PRJNA273563
SRR1945535	2239	31.1	6.16	45.5	198	PRJNA273563
SRR1945536	2240	28.7	5.71	42.1	198	PRJNA273563
SRR1945537	2276	13.7	2.74	20.2	200	PRJNA273563
SRR1945538	2278	15.1	3.03	22.3	200	PRJNA273563
SRR1945539	2285	29.9	5.94	43.8	198	PRJNA273563
SRR1945540	2286	45.4	8.97	66.2	197	PRJNA273563
SRR1945541	2317	17.2	3.45	25.4	200	PRJNA273563
SRR1945542	2370	69.6	6.64	48.9	95	PRJNA273563
SRR1945543	2412	69.1	6.71	49.5	97	PRJNA273563
SRR1945544	4779	17.7	3.53	26.1	200	PRJNA273563
SRR1945545	4807	15.2	3.03	22.4	200	PRJNA273563
SRR1945546	4826	10.3	2.06	15.2	200	PRJNA273563
SRR1945547	4840	44.3	8.77	64.7	197	PRJNA273563
SRR1945548	4857	45.4	8.91	65.7	195	PRJNA273563
SRR1945549	4884	13.1	2.61	19.3	200	PRJNA273563
SRR1945550	4900	12.7	2.55	18.8	200	PRJNA273563
SRR1945551	4939	56.2	11.02	81.3	196	PRJNA273563
SRR1945552	4958	17.2	3.43	25.3	200	PRJNA273563
SRR1945553	5023	12	2.39	17.6	200	PRJNA273563
SRR1945554	5104	13.2	2.64	19.5	200	PRJNA273563
SRR1945555	5151	13	2.6	19.2	200	PRJNA273563
SRR1945556	5165	13.3	2.66	19.6	200	PRJNA273563
SRR1945557	5210	15.5	3.1	22.9	200	PRJNA273563
SRR1945558	5236	10.3	2.05	15.1	200	PRJNA273563
SRR1945559	5249	37.5	7.33	54.1	195	PRJNA273563
SRR1945560	5253	20.1	4.03	29.7	200	PRJNA273563
SRR1945561	5276	13.1	2.63	19.4	200	PRJNA273563
SRR1945562	5279	52.5	10.3	76	196	PRJNA273563
SRR1945563	5349	15.2	3.04	22.4	200	PRJNA273563
SRR1945564	5353	38.4	7.68	56.6	200	PRJNA273563
SRR1945565	5395	33.6	6.58	48.6	196	PRJNA273563
SRR1945566	5486	20	3.99	29.4	200	PRJNA273563
SRR1945567	5577	23	4.6	34	200	PRJNA273563
SRR1945568	5644	23.2	4.64	34.2	200	PRJNA273563
SRR1945569	5651	37.9	7.43	54.8	195	PRJNA273563
SRR1945570	5717	38.8	7.59	56	195	PRJNA273563
SRR1945571	5718	55	10.76	79.4	195	PRJNA273563
SRR1945572	5720	16.3	3.26	24	200	PRJNA273563
SRR1945573	5726	18.2	3.63	26.8	200	PRJNA273563
SRR1945574	5741	12.9	2.58	19	200	PRJNA273563
SRR1945575	5748	19.1	3.82	28.2	200	PRJNA273563
SRR1945576	5757	17.7	3.55	26.2	200	PRJNA273563
SRR1945577	5768	26.3	5.26	38.8	200	PRJNA273563
SRR1945578	5772	27.5	5.5	40.5	200	PRJNA273563
SRR1945579	5776	50.9	9.97	73.5	195	PRJNA273563
SRR1945580	5779	21.2	4.24	31.3	200	PRJNA273563
SRR1945581	5784	20	4	29.5	200	PRJNA273563
SRR1945582	5798	41	8.02	59.2	195	PRJNA273563
SRR1945583	5800	24.9	4.99	36.8	200	PRJNA273563
SRR1945584	5811	24	4.81	35.4	200	PRJNA273563
SRR1945585	5822	8.7	1.75	12.9	200	PRJNA273563
SRR1945586	5830	25.2	3.83	28.2	152	PRJNA273563
SRR1945587	5831	32.3	4.91	36.2	152	PRJNA273563
SRR1945588	5832	36.5	5.55	40.9	152	PRJNA273563
SRR1945589	5836	37.7	7.55	55.7	200	PRJNA273563
SRR1945590	5837	11.2	2.26	16.7	202	PRJNA273563
SRR1945591	5856	20.5	3.11	23	152	PRJNA273563
SRR1945592	5860	25.5	5.1	37.6	200	PRJNA273563
SRR1945593	5865	87.5	17.49	129	200	PRJNA273563
SRR1945594	5867	34.1	5.19	38.3	152	PRJNA273563
SRR1945595	5874	19.5	3.9	28.8	200	PRJNA273563
SRR1945596	5890	18.7	3.73	27.5	200	PRJNA273563
SRR1945597	5893	23.4	4.67	34.5	200	PRJNA273563
SRR1945598	5907	21.8	4.37	32.2	200	PRJNA273563
SRR1945599	5921	19.7	3.94	29.1	200	PRJNA273563
SRR1945600	5950	37.8	7.57	55.8	200	PRJNA273563
SRR1945601	5984	23.6	4.72	34.8	200	PRJNA273563
SRR1945602	5993	14.9	2.98	22	200	PRJNA273563
SRR1945603	6008	24.2	4.88	36	202	PRJNA273563
SRR1945604	6009	20.6	3.13	23.1	152	PRJNA273563
SRR1945605	6010	66	13.21	97.4	200	PRJNA273563
SRR1945606	6011	77.7	15.54	114.6	200	PRJNA273563
SRR1945607	6012	42.6	6.47	47.7	152	PRJNA273563
SRR1945608	6013	33.1	5.02	37.1	152	PRJNA273563
SRR1945609	6016	18.4	2.8	20.6	152	PRJNA273563
SRR1945610	6017	43.8	6.66	49.1	152	PRJNA273563
SRR1945611	6019	32.2	4.89	36.1	152	PRJNA273563
SRR1945612	6020	31.5	4.79	35.4	152	PRJNA273563
SRR1945613	6021	28.8	4.37	32.2	152	PRJNA273563
SRR1945614	6022	89.2	17.84	131.6	200	PRJNA273563
SRR1945615	6023	26	3.95	29.1	152	PRJNA273563
SRR1945616	6024	31.4	4.77	35.2	152	PRJNA273563
SRR1945617	6025	25.8	3.93	29	152	PRJNA273563
SRR1945618	6030	18	2.73	20.2	152	PRJNA273563
SRR1945619	6034	31.2	4.75	35	152	PRJNA273563
SRR1945620	6035	14.4	2.19	16.2	152	PRJNA273563
SRR1945621	6036	15.9	2.41	17.8	152	PRJNA273563
SRR1945622	6038	36.4	5.53	40.8	152	PRJNA273563
SRR1945623	6039	27.2	4.14	30.5	152	PRJNA273563
SRR1945624	6040	20.3	3.09	22.8	152	PRJNA273563
SRR1945625	6041	39.9	6.07	44.7	152	PRJNA273563
SRR1945626	6042	22.6	4.98	36.7	220	PRJNA273563
SRR1945627	6043	19.2	2.77	20.4	144	PRJNA273563
SRR1945628	6046	17.9	2.71	20	152	PRJNA273563
SRR1945629	6064	17.2	2.62	19.3	152	PRJNA273563
SRR1945630	6069	32.5	4.94	36.4	152	PRJNA273563
SRR1945631	6070	30.4	4.62	34.1	152	PRJNA273563
SRR1945632	6071	25.3	3.85	28.4	152	PRJNA273563
SRR1945633	6073	41.3	6.28	46.3	152	PRJNA273563
SRR1945634	6074	22.4	3.4	25.1	152	PRJNA273563
SRR1945635	6076	35.8	5.44	40.1	152	PRJNA273563
SRR1945636	6077	15.9	3.17	23.4	200	PRJNA273563
SRR1945637	6085	43.5	6.61	48.8	152	PRJNA273563
SRR1945638	6086	37.4	5.68	41.9	152	PRJNA273563
SRR1945639	6087	52.5	10.5	77.4	200	PRJNA273563
SRR1945640	6088	28.8	4.37	32.3	152	PRJNA273563
SRR1945641	6090	41	6.24	46	152	PRJNA273563
SRR1945642	6091	68.2	13.64	100.6	200	PRJNA273563
SRR1945643	6092	41.4	6.3	46.5	152	PRJNA273563
SRR1945644	6094	31.2	6.23	46	200	PRJNA273563
SRR1945645	6095	69.5	13.91	102.6	200	PRJNA273563
SRR1945646	6096	27.3	5.46	40.2	200	PRJNA273563
SRR1945647	6097	45.4	6.91	50.9	152	PRJNA273563
SRR1945648	6098	43.6	6.63	48.9	152	PRJNA273563
SRR1945649	6099	28.9	4.4	32.4	152	PRJNA273563
SRR1945650	6100	29.1	4.43	32.7	152	PRJNA273563
SRR1945651	6101	75.6	15.11	111.5	200	PRJNA273563
SRR1945652	6102	28.7	4.36	32.2	152	PRJNA273563
SRR1945653	6104	32.7	4.98	36.7	152	PRJNA273563
SRR1945654	6105	20.8	4.16	30.7	200	PRJNA273563
SRR1945655	6106	29.5	4.48	33	152	PRJNA273563
SRR1945656	6107	28.8	4.37	32.2	152	PRJNA273563
SRR1945657	6108	31.3	4.76	35.1	152	PRJNA273563
SRR1945658	6109	32.2	6.43	47.4	200	PRJNA273563
SRR1945659	6111	33.8	5.13	37.8	152	PRJNA273563
SRR1945660	6112	34.6	5.25	38.8	152	PRJNA273563
SRR1945661	6113	30.3	4.61	34	152	PRJNA273563
SRR1945662	6114	33.7	5.12	37.8	152	PRJNA273563
SRR1945663	6115	31.3	6.27	46.2	200	PRJNA273563
SRR1945664	6118	26.1	5.22	38.5	200	PRJNA273563
SRR1945665	6119	32.2	6.45	47.5	200	PRJNA273563
SRR1945666	6122	30	6.01	44.3	200	PRJNA273563
SRR1945667	6123	38.6	7.72	56.9	200	PRJNA273563
SRR1945668	6124	45.5	9.1	67.1	200	PRJNA273563
SRR1945669	6125	22.1	3.35	24.7	152	PRJNA273563
SRR1945670	6126	28.5	4.33	31.9	152	PRJNA273563
SRR1945671	6128	28.2	4.29	31.6	152	PRJNA273563
SRR1945672	6131	34.6	5.25	38.8	152	PRJNA273563
SRR1945673	6132	32	4.87	35.9	152	PRJNA273563
SRR1945674	6133	28.7	4.37	32.2	152	PRJNA273563
SRR1945675	6134	24.6	4.92	36.3	200	PRJNA273563
SRR1945676	6136	28.3	4.3	31.7	152	PRJNA273563
SRR1945677	6137	30.6	4.65	34.3	152	PRJNA273563
SRR1945678	6138	37.8	5.74	42.3	152	PRJNA273563
SRR1945679	6140	21	3.19	23.6	152	PRJNA273563
SRR1945680	6141	25.6	5.13	37.8	200	PRJNA273563
SRR1945681	6142	31	4.71	34.8	152	PRJNA273563
SRR1945682	6145	29.6	4.5	33.2	152	PRJNA273563
SRR1945683	6148	38.8	5.89	43.4	152	PRJNA273563
SRR1945684	6149	24	4.79	35.4	200	PRJNA273563
SRR1945685	6150	30.8	4.68	34.5	152	PRJNA273563
SRR1945686	6151	37.8	5.75	42.4	152	PRJNA273563
SRR1945687	6153	10.9	2.17	16	200	PRJNA273563
SRR1945688	6154	23	3.49	25.8	152	PRJNA273563
SRR1945689	6163	28.1	4.27	31.5	152	PRJNA273563
SRR1945690	6166	40.4	6.14	45.3	152	PRJNA273563
SRR1945691	6169	28.5	4.33	31.9	152	PRJNA273563
SRR1945692	6172	27.6	4.2	31	152	PRJNA273563
SRR1945693	6173	37.2	5.66	41.7	152	PRJNA273563
SRR1945694	6174	29.6	4.5	33.2	152	PRJNA273563
SRR1945695	6177	32.6	4.95	36.5	152	PRJNA273563
SRR1945696	6180	29.4	4.47	33	152	PRJNA273563
SRR1945697	6184	39.1	5.94	43.8	152	PRJNA273563
SRR1945698	6188	25.6	3.9	28.7	152	PRJNA273563
SRR1945699	6189	30.7	4.67	34.4	152	PRJNA273563
SRR1945700	6191	15.7	3.15	23.2	200	PRJNA273563
SRR1945701	6192	21.6	4.33	31.9	200	PRJNA273563
SRR1945702	6193	27.4	4.17	30.8	152	PRJNA273563
SRR1945703	6194	44.1	6.7	49.4	152	PRJNA273563
SRR1945704	6195	33	5.01	36.9	152	PRJNA273563
SRR1945705	6198	33.7	5.12	37.8	152	PRJNA273563
SRR1945706	6201	58	8.81	65	152	PRJNA273563
SRR1945707	6202	36.4	5.53	40.8	152	PRJNA273563
SRR1945708	6203	27.9	5.57	41.1	200	PRJNA273563
SRR1945709	6209	40.4	6.14	45.3	152	PRJNA273563
SRR1945710	6210	29.8	4.53	33.4	152	PRJNA273563
SRR1945711	6214	38.8	7.76	57.2	200	PRJNA273563
SRR1945712	6216	74.3	11.29	83.3	152	PRJNA273563
SRR1945713	6217	41.8	6.36	46.9	152	PRJNA273563
SRR1945714	6218	82.5	12.54	92.5	152	PRJNA273563
SRR1945715	6220	19.9	3.02	22.3	152	PRJNA273563
SRR1945716	6221	14.1	2.82	20.8	200	PRJNA273563
SRR1945717	6231	11.4	1.73	12.7	151	PRJNA273563
SRR1945718	6235	30.5	6.11	45	200	PRJNA273563
SRR1945719	6237	7.4	1.47	10.9	200	PRJNA273563
SRR1945720	6238	27.9	4.23	31.2	152	PRJNA273563
SRR1945721	6240	19.8	3.01	22.2	152	PRJNA273563
SRR1945722	6241	9.5	1.45	10.7	152	PRJNA273563
SRR1945723	6242	16.1	2.45	18.1	152	PRJNA273563
SRR1945724	6243	22.3	3.39	25	152	PRJNA273563
SRR1945725	6244	18.9	2.87	21.2	152	PRJNA273563
SRR1945726	6252	25.1	5.02	37	200	PRJNA273563
SRR1945727	6255	11.9	1.81	13.4	152	PRJNA273563
SRR1945728	6258	26	3.95	29.1	152	PRJNA273563
SRR1945729	6268	90.6	13.77	101.5	152	PRJNA273563
SRR1945730	6276	66.4	10.09	74.4	152	PRJNA273563
SRR1945731	6284	71.5	10.87	80.2	152	PRJNA273563
SRR1945732	6296	19.8	3.95	29.2	200	PRJNA273563
SRR1945733	6390	21.1	4.21	31.1	200	PRJNA273563
SRR1945734	6396	20.9	4.19	30.9	200	PRJNA273563
SRR1945735	6413	24.1	4.82	35.5	200	PRJNA273563
SRR1945736	6424	22	4.41	32.5	200	PRJNA273563
SRR1945737	6434	22.9	4.58	33.8	200	PRJNA273563
SRR1945738	6445	16.8	3.36	24.8	200	PRJNA273563
SRR1945739	6680	10.8	2.18	16.1	202	PRJNA273563
SRR1945740	6739	33.3	6.62	48.8	198	PRJNA273563
SRR1945741	6740	38.1	7.58	55.9	198	PRJNA273563
SRR1945742	6744	18.1	3.62	26.7	200	PRJNA273563
SRR1945743	6749	36.4	7.23	53.3	198	PRJNA273563
SRR1945744	6750	36.8	7.31	53.9	198	PRJNA273563
SRR1945745	6805	39.9	7.92	58.4	198	PRJNA273563
SRR1945746	6806	43.8	8.71	64.3	198	PRJNA273563
SRR1945747	6814	34.6	6.84	50.4	197	PRJNA273563
SRR1945748	6830	54.8	10.88	80.3	198	PRJNA273563
SRR1945749	6897	10.1	2.05	15.1	202	PRJNA273563
SRR1945750	6898	8.7	1.77	13	202	PRJNA273563
SRR1945751	6900	18.4	2.66	19.6	144	PRJNA273563
SRR1945752	6901	17.5	2.66	19.6	152	PRJNA273563
SRR1945753	6903	19.2	3.88	28.6	202	PRJNA273563
SRR1945754	6904	106.8	21.57	159.1	202	PRJNA273563
SRR1945755	6907	21.9	4.43	32.7	202	PRJNA273563
SRR1945756	6908	34	6.86	50.6	202	PRJNA273563
SRR1945758	6911	36.9	7.44	54.9	202	PRJNA273563
SRR1945759	6913	21.2	3.22	23.7	152	PRJNA273563
SRR1945760	6915	12	2.42	17.9	202	PRJNA273563
SRR1945761	6917	20	2.89	21.3	144	PRJNA273563
SRR1945762	6918	21.3	3.24	23.9	152	PRJNA273563
SRR1945763	6919	10.3	2.08	15.3	202	PRJNA273563
SRR1945764	6920	48.1	9.71	71.6	202	PRJNA273563
SRR1945765	6922	8.6	1.74	12.9	202	PRJNA273563
SRR1945766	6923	26.7	5.39	39.7	202	PRJNA273563
SRR1945767	6924	8.9	1.81	13.3	202	PRJNA273563
SRR1945768	6926	10.2	2.06	15.2	202	PRJNA273563
SRR1945769	6927	33.7	6.66	49.1	197	PRJNA273563
SRR1945770	6929	11.7	2.37	17.4	202	PRJNA273563
SRR1945771	6931	12	2.43	17.9	202	PRJNA273563
SRR1945772	6932	27	5.39	39.8	200	PRJNA273563
SRR1945773	6933	100	20.2	149	202	PRJNA273563
SRR1945774	6938	16.2	3.27	24.1	202	PRJNA273563
SRR1945775	6940	10.2	2.06	15.2	202	PRJNA273563
SRR1945776	6943	54.8	11.06	81.6	202	PRJNA273563
SRR1945777	6944	29.3	5.92	43.7	202	PRJNA273563
SRR1945778	6945	20.4	4.12	30.4	202	PRJNA273563
SRR1945779	6951	10.1	2.04	15	202	PRJNA273563
SRR1945780	6956	17	3.44	25.4	202	PRJNA273563
SRR1945781	6957	22	4.44	32.8	202	PRJNA273563
SRR1945782	6958	14.3	2.9	21.4	202	PRJNA273563
SRR1945783	6959	31.3	6.33	46.7	202	PRJNA273563
SRR1945784	6960	22	4.45	32.8	202	PRJNA273563
SRR1945785	6961	13.2	2.67	19.7	202	PRJNA273563
SRR1945786	6963	8.8	1.78	13.1	202	PRJNA273563
SRR1945787	6966	14.2	2.86	21.1	202	PRJNA273563
SRR1945788	6967	16.7	3.38	24.9	202	PRJNA273563
SRR1945789	6968	20	2.88	21.2	144	PRJNA273563
SRR1945790	6969	24.1	4.87	35.9	202	PRJNA273563
SRR1945791	6970	7.6	1.53	11.3	202	PRJNA273563
SRR1945792	6971	33	6.66	49.1	202	PRJNA273563
SRR1945793	6973	37.1	5.64	41.6	152	PRJNA273563
SRR1945794	6974	22.6	4.98	36.7	220	PRJNA273563
SRR1945795	6975	11.5	2.33	17.2	202	PRJNA273563
SRR1945796	6976	33.3	6.72	49.5	202	PRJNA273563
SRR1945797	6979	14.3	2.9	21.4	202	PRJNA273563
SRR1945798	6981	11.5	2.32	17.1	202	PRJNA273563
SRR1945799	6982	6.8	1.37	10.1	202	PRJNA273563
SRR1945800	6984	14.5	2.92	21.6	202	PRJNA273563
SRR1945801	6986	14	2.82	20.8	202	PRJNA273563
SRR1945802	6987	8.5	1.72	12.7	202	PRJNA273563
SRR1945803	6989	9.3	1.89	13.9	202	PRJNA273563
SRR1945804	6990	12.5	2.52	18.6	202	PRJNA273563
SRR1945805	6992	10.5	2.12	15.6	202	PRJNA273563
SRR1945806	6997	10.4	2.11	15.6	202	PRJNA273563
SRR1945807	7000	9.1	1.83	13.5	202	PRJNA273563
SRR1945808	7002	51.5	10.39	76.7	202	PRJNA273563
SRR1945809	7003	10.5	2.13	15.7	202	PRJNA273563
SRR1945810	7008	9.8	1.97	14.5	202	PRJNA273563
SRR1945811	7013	10.6	2.14	15.8	202	PRJNA273563
SRR1945812	7014	58.7	11.87	87.5	202	PRJNA273563
SRR1945813	7025	10.4	2.09	15.4	202	PRJNA273563
SRR1945814	7026	12.3	2.49	18.3	202	PRJNA273563
SRR1945815	7028	11.4	2.3	16.9	202	PRJNA273563
SRR1945816	7031	8.5	1.71	12.6	202	PRJNA273563
SRR1945817	7033	13.4	2.7	19.9	202	PRJNA273563
SRR1945818	7036	15.9	3.22	23.7	202	PRJNA273563
SRR1945819	7058	29.1	2.97	21.9	102	PRJNA273563
SRR1945820	7061	15.3	3.09	22.8	202	PRJNA273563
SRR1945821	7062	17.5	3.53	26.1	202	PRJNA273563
SRR1945822	7063	30.9	3.15	23.3	102	PRJNA273563
SRR1945823	7064	10.6	2.15	15.8	202	PRJNA273563
SRR1945824	7067	25.4	2.59	19.1	102	PRJNA273563
SRR1945825	7068	6.1	1.24	9.2	202	PRJNA273563
SRR1945826	7071	12.2	2.46	18.2	202	PRJNA273563
SRR1945827	7072	9.2	1.85	13.7	202	PRJNA273563
SRR1945828	7077	9.9	2	14.8	202	PRJNA273563
SRR1945829	7081	31.1	6.28	46.3	202	PRJNA273563
SRR1945830	7092	11.3	2.28	16.8	202	PRJNA273563
SRR1945831	7094	9.2	1.84	13.5	200	PRJNA273563
SRR1945832	7096	9.7	1.95	14.4	202	PRJNA273563
SRR1945833	7102	66.2	13.37	98.6	202	PRJNA273563
SRR1945834	7103	8.9	1.8	13.3	202	PRJNA273563
SRR1945835	7106	9.6	1.94	14.3	202	PRJNA273563
SRR1945836	7107	9.5	1.92	14.2	202	PRJNA273563
SRR1945837	7109	9.2	1.85	13.7	202	PRJNA273563
SRR1945838	7111	31.5	3.21	23.7	102	PRJNA273563
SRR1945839	7117	21.3	4.3	31.7	202	PRJNA273563
SRR1945840	7119	11.4	2.3	17	202	PRJNA273563
SRR1945841	7120	12.6	2.54	18.8	202	PRJNA273563
SRR1945842	7125	15.6	3.16	23.3	202	PRJNA273563
SRR1945843	7126	12.2	2.46	18.2	202	PRJNA273563
SRR1945844	7127	10.4	2.1	15.5	202	PRJNA273563
SRR1945845	7130	16.6	3.35	24.7	202	PRJNA273563
SRR1945846	7133	10.2	2.05	15.1	202	PRJNA273563
SRR1945847	7138	11.2	2.27	16.7	202	PRJNA273563
SRR1945848	7143	19.4	3.91	28.9	202	PRJNA273563
SRR1945849	7147	11.3	2.28	16.8	202	PRJNA273563
SRR1945850	7158	11.3	2.27	16.7	200	PRJNA273563
SRR1945851	7160	8.9	1.8	13.3	202	PRJNA273563
SRR1945852	7161	17.5	3.53	26.1	202	PRJNA273563
SRR1945853	7162	8.6	1.74	12.8	202	PRJNA273563
SRR1945854	7163	10.1	2.03	15	202	PRJNA273563
SRR1945855	7164	9.7	1.97	14.5	202	PRJNA273563
SRR1945856	7165	11.2	2.26	16.6	202	PRJNA273563
SRR1945857	7169	11.4	2.3	16.9	202	PRJNA273563
SRR1945858	7177	10.7	2.17	16	202	PRJNA273563
SRR1945859	7181	10.3	2.08	15.3	202	PRJNA273563
SRR1945860	7183	36.5	7.37	54.3	202	PRJNA273563
SRR1945861	7186	28.9	2.94	21.7	102	PRJNA273563
SRR1945862	7192	10.4	2.1	15.5	202	PRJNA273563
SRR1945863	7199	20.2	4.08	30.1	202	PRJNA273563
SRR1945864	7202	32.4	6.54	48.3	202	PRJNA273563
SRR1945865	7203	17.6	3.56	26.3	202	PRJNA273563
SRR1945866	7207	9.8	1.98	14.6	202	PRJNA273563
SRR1945867	7208	97.8	19.75	145.6	202	PRJNA273563
SRR1945868	7209	20.1	4.06	29.9	202	PRJNA273563
SRR1945869	7213	24.5	2.5	18.5	102	PRJNA273563
SRR1945870	7217	11.4	2.3	17	202	PRJNA273563
SRR1945871	7218	9	1.82	13.4	202	PRJNA273563
SRR1945872	7223	8.7	1.75	12.9	202	PRJNA273563
SRR1945873	7231	10.3	2.05	15.1	200	PRJNA273563
SRR1945874	7236	9.6	1.94	14.3	202	PRJNA273563
SRR1945875	7244	8.4	1.7	12.5	202	PRJNA273563
SRR1945876	7248	23	4.64	34.2	202	PRJNA273563
SRR1945877	7250	19	3.84	28.3	202	PRJNA273563
SRR1945878	7255	9.1	1.83	13.5	202	PRJNA273563
SRR1945879	7258	11.2	2.26	16.6	202	PRJNA273563
SRR1945880	7268	8.9	1.8	13.3	202	PRJNA273563
SRR1945881	7273	31.1	3.17	23.4	102	PRJNA273563
SRR1945882	7276	10.6	2.14	15.8	202	PRJNA273563
SRR1945883	7280	16.3	3.29	24.3	202	PRJNA273563
SRR1945884	7282	19.7	3.97	29.3	202	PRJNA273563
SRR1945885	7287	55	11.12	82	202	PRJNA273563
SRR1945886	7288	33.4	3.4	25.1	102	PRJNA273563
SRR1945887	7296	11.6	2.31	17.1	200	PRJNA273563
SRR1945888	7298	9.5	1.92	14.2	202	PRJNA273563
SRR1945889	7305	10.1	2.05	15.1	202	PRJNA273563
SRR1945890	7306	8.9	1.8	13.3	202	PRJNA273563
SRR1945891	7307	22.1	4.42	32.6	200	PRJNA273563
SRR1945892	7314	15.2	3.07	22.6	202	PRJNA273563
SRR1945893	7316	9.6	1.94	14.3	202	PRJNA273563
SRR1945894	7319	8.3	1.68	12.4	202	PRJNA273563
SRR1945895	7320	6.6	1.33	9.8	202	PRJNA273563
SRR1945896	7322	30.8	3.14	23.2	102	PRJNA273563
SRR1945897	7323	16.3	3.28	24.2	202	PRJNA273563
SRR1945898	7327	19.9	4.01	29.6	202	PRJNA273563
SRR1945899	7328	31.9	3.25	24	102	PRJNA273563
SRR1945900	7332	9	1.83	13.5	202	PRJNA273563
SRR1945901	7333	7.9	1.6	11.8	202	PRJNA273563
SRR1945902	7337	8.5	1.73	12.7	202	PRJNA273563
SRR1945903	7342	16.7	3.37	24.8	202	PRJNA273563
SRR1945904	7343	8.6	1.73	12.8	202	PRJNA273563
SRR1945905	7344	5.6	1.14	8.4	202	PRJNA273563
SRR1945906	7346	12	2.41	17.7	200	PRJNA273563
SRR1945907	7347	13.2	2.67	19.7	202	PRJNA273563
SRR1945908	7349	9	1.82	13.4	202	PRJNA273563
SRR1945909	7350	13	2.62	19.3	202	PRJNA273563
SRR1945910	7353	9.4	1.91	14.1	202	PRJNA273563
SRR1945911	7354	9.8	1.98	14.6	202	PRJNA273563
SRR1945912	7356	9.9	2	14.7	202	PRJNA273563
SRR1945913	7358	47.6	9.46	69.7	198	PRJNA273563
SRR1945914	7359	31.8	6.32	46.6	198	PRJNA273563
SRR1945915	7372	16.9	3.41	25.1	202	PRJNA273563
SRR1945916	7373	32	3.27	24.1	102	PRJNA273563
SRR1945917	7377	9.9	2	14.8	202	PRJNA273563
SRR1945918	7378	9	1.81	13.3	202	PRJNA273563
SRR1945919	7382	5.7	1.16	8.5	202	PRJNA273563
SRR1945920	7383	16.1	3.24	23.9	202	PRJNA273563
SRR1945921	7384	10.3	2.08	15.4	202	PRJNA273563
SRR1945922	7387	11	2.23	16.4	202	PRJNA273563
SRR1945923	7394	11.5	2.33	17.2	202	PRJNA273563
SRR1945924	7396	35.1	3.58	26.4	102	PRJNA273563
SRR1945925	7404	9.3	1.89	13.9	202	PRJNA273563
SRR1945926	7411	9.5	1.93	14.2	202	PRJNA273563
SRR1945927	7413	32.8	3.34	24.7	102	PRJNA273563
SRR1945928	7415	26.4	2.69	19.8	102	PRJNA273563
SRR1945929	7416	16.8	3.4	25.1	202	PRJNA273563
SRR1945930	7417	29.8	3.04	22.4	102	PRJNA273563
SRR1945931	7418	9.2	1.85	13.6	200	PRJNA273563
SRR1945932	7419	18.5	3.73	27.5	202	PRJNA273563
SRR1945933	7424	7.8	1.58	11.7	202	PRJNA273563
SRR1945934	7427	10.4	2.1	15.5	202	PRJNA273563
SRR1945935	7430	9	1.82	13.4	202	PRJNA273563
SRR1945936	7460	9.8	1.97	14.6	202	PRJNA273563
SRR1945937	7461	23.4	4.72	34.8	202	PRJNA273563
SRR1945938	7471	9.6	1.93	14.2	202	PRJNA273563
SRR1945939	7475	46.1	9.1	67.1	197	PRJNA273563
SRR1945940	7477	11.2	2.24	16.5	200	PRJNA273563
SRR1945941	7514	16	3.23	23.8	202	PRJNA273563
SRR1945942	7515	9.6	1.95	14.4	202	PRJNA273563
SRR1945943	7516	20.8	3.16	23.3	152	PRJNA273563
SRR1945944	7517	18.6	2.68	19.8	144	PRJNA273563
SRR1945945	7520	12.1	2.45	18.1	202	PRJNA273563
SRR1945946	7521	44	8.89	65.5	202	PRJNA273563
SRR1945947	7523	6.2	1.25	9.2	202	PRJNA273563
SRR1945948	7525	24.2	4.89	36	202	PRJNA273563
SRR1945949	7529	37.1	7.33	54	197	PRJNA273563
SRR1945950	7530	44.1	8.71	64.2	197	PRJNA273563
SRR1945951	7566	44.9	8.89	65.6	197	PRJNA273563
SRR1945952	7568	48.7	9.65	71.1	198	PRJNA273563
SRR1945953	7717	15.5	3.11	22.9	200	PRJNA273563
SRR1945954	7757	37.4	7.41	54.7	198	PRJNA273563
SRR1945955	7767	37.2	7.38	54.4	198	PRJNA273563
SRR1945956	7917	9.6	1.92	14.2	200	PRJNA273563
SRR1945957	7947	11.8	2.36	17.4	200	PRJNA273563
SRR1945958	8037	45	8.94	66	198	PRJNA273563
SRR1945959	8057	40.8	8.11	59.8	198	PRJNA273563
SRR1945960	8077	9.4	1.88	13.8	200	PRJNA273563
SRR1945961	8132	10.2	2.04	15	200	PRJNA273563
SRR1945962	8171	37.4	7.42	54.7	198	PRJNA273563
SRR1945963	8214	9.5	1.92	14.2	202	PRJNA273563
SRR1945964	8222	19.5	2.96	21.9	152	PRJNA273563
SRR1945965	8227	37.1	7.41	54.7	200	PRJNA273563
SRR1945966	8230	28.1	4.28	31.5	152	PRJNA273563
SRR1945967	8231	22.6	3.43	25.3	152	PRJNA273563
SRR1945968	8233	27.5	5.56	41	202	PRJNA273563
SRR1945969	8234	30.9	6.18	45.6	200	PRJNA273563
SRR1945970	8235	24	4.86	35.8	202	PRJNA273563
SRR1945971	8236	20.8	4.19	30.9	202	PRJNA273563
SRR1945972	8237	21.6	4.75	35	220	PRJNA273563
SRR1945973	8238	28.2	5.69	42	202	PRJNA273563
SRR1945974	8239	9.3	1.88	13.9	202	PRJNA273563
SRR1945975	8240	25.4	3.87	28.5	152	PRJNA273563
SRR1945976	8241	31.4	4.77	35.2	152	PRJNA273563
SRR1945977	8242	35.2	5.36	39.5	152	PRJNA273563
SRR1945978	8243	18.7	3.78	27.8	202	PRJNA273563
SRR1945979	8244	27.4	5.53	40.8	202	PRJNA273563
SRR1945980	8246	27.7	5.59	41.2	202	PRJNA273563
SRR1945981	8247	19.7	3	22.1	152	PRJNA273563
SRR1945982	8249	22.2	3.38	24.9	152	PRJNA273563
SRR1945983	8256	22.6	3.44	25.4	152	PRJNA273563
SRR1945984	8258	29.9	4.55	33.5	152	PRJNA273563
SRR1945985	8259	35.9	5.46	40.3	152	PRJNA273563
SRR1945986	8264	18.3	3.69	27.2	202	PRJNA273563
SRR1945987	8283	22.1	3.36	24.8	152	PRJNA273563
SRR1945988	8284	16.6	3.36	24.7	202	PRJNA273563
SRR1945989	8285	25	5.04	37.2	202	PRJNA273563
SRR1945990	8290	13.8	2.78	20.5	202	PRJNA273563
SRR1945991	8297	21	4.24	31.3	202	PRJNA273563
SRR1945992	8306	22	3.35	24.7	152	PRJNA273563
SRR1945993	8307	27.7	5.53	40.8	200	PRJNA273563
SRR1945994	8311	8.7	1.75	12.9	202	PRJNA273563
SRR1945995	8312	10.6	2.14	15.8	202	PRJNA273563
SRR1945996	8326	31.9	6.38	47.1	200	PRJNA273563
SRR1945997	8334	36.7	5.59	41.2	152	PRJNA273563
SRR1945998	8335	22.9	3.49	25.7	152	PRJNA273563
SRR1945999	8337	18.9	3.81	28.1	202	PRJNA273563
SRR1946000	8343	8.5	1.73	12.7	202	PRJNA273563
SRR1946001	8351	34.9	6.99	51.6	200	PRJNA273563
SRR1946002	8354	11.1	2.24	16.6	202	PRJNA273563
SRR1946003	8357	70.8	14.31	105.5	202	PRJNA273563
SRR1946004	8365	21.5	4.35	32.1	202	PRJNA273563
SRR1946005	8366	15.7	3.16	23.3	202	PRJNA273563
SRR1946006	8369	19.5	2.96	21.8	152	PRJNA273563
SRR1946007	8376	22	4.83	35.6	220	PRJNA273563
SRR1946008	8386	21.5	4.74	34.9	220	PRJNA273563
SRR1946009	8387	21	3.2	23.6	152	PRJNA273563
SRR1946010	8419	22.1	4.47	33	202	PRJNA273563
SRR1946011	8420	10.6	2.13	15.7	202	PRJNA273563
SRR1946012	8422	34.7	5.27	38.9	152	PRJNA273563
SRR1946013	8424	59.3	11.98	88.4	202	PRJNA273563
SRR1946014	8426	27.4	5.49	40.5	200	PRJNA273563
SRR1946015	8427	17.1	3.41	25.2	200	PRJNA273563
SRR1946016	8464	48.8	9.67	71.3	198	PRJNA273563
SRR1946017	8483	43.7	8.64	63.7	197	PRJNA273563
SRR1946018	8699	73.2	7.11	52.4	97	PRJNA273563
SRR1946019	8723	71.4	6.96	51.3	97	PRJNA273563
SRR1946020	9027	31.9	6.33	46.7	198	PRJNA273563
SRR1946021	9057	36.6	5.56	41	152	PRJNA273563
SRR1946022	9058	43.2	9.51	70.1	220	PRJNA273563
SRR1946023	9067	14.3	2.86	21.1	200	PRJNA273563
SRR1946024	9069	39.5	7.83	57.7	198	PRJNA273563
SRR1946025	9070	21.4	4.25	31.3	198	PRJNA273563
SRR1946026	9075	18.5	3.66	27	198	PRJNA273563
SRR1946027	9078	37.1	7.34	54.1	198	PRJNA273563
SRR1946028	9079	11	2.17	16	198	PRJNA273563
SRR1946029	9081	17	3.37	24.8	198	PRJNA273563
SRR1946030	9084	18.3	3.62	26.7	198	PRJNA273563
SRR1946031	9085	15.8	3.17	23.3	200	PRJNA273563
SRR1946032	9089	20.1	3.98	29.3	198	PRJNA273563
SRR1946033	9091	14.6	2.92	21.5	200	PRJNA273563
SRR1946034	9095	27.3	5.4	39.8	198	PRJNA273563
SRR1946035	9099	15.1	3.03	22.3	200	PRJNA273563
SRR1946036	9100	34.5	6.89	50.8	200	PRJNA273563
SRR1946037	9102	27.1	5.42	40	200	PRJNA273563
SRR1946038	9103	31.2	6.24	46	200	PRJNA273563
SRR1946039	9104	30.5	6.11	45	200	PRJNA273563
SRR1946040	9105	18.8	3.75	27.7	200	PRJNA273563
SRR1946041	9106	14.4	2.88	21.3	200	PRJNA273563
SRR1946042	9111	63.3	12.66	93.4	200	PRJNA273563
SRR1946043	9113	18	3.6	26.5	200	PRJNA273563
SRR1946044	9114	17.8	3.56	26.2	200	PRJNA273563
SRR1946045	9115	14.3	2.86	21.1	200	PRJNA273563
SRR1946046	9121	17.8	3.56	26.2	200	PRJNA273563
SRR1946047	9125	29	5.8	42.8	200	PRJNA273563
SRR1946048	9128	20.5	4.1	30.2	200	PRJNA273563
SRR1946049	9130	32.7	6.54	48.2	200	PRJNA273563
SRR1946050	9131	25.7	5.14	37.9	200	PRJNA273563
SRR1946051	9133	24.3	4.86	35.9	200	PRJNA273563
SRR1946052	9134	25.7	5.14	37.9	200	PRJNA273563
SRR1946053	9298	10	2	14.8	200	PRJNA273563
SRR1946054	9312	12.1	2.43	17.9	200	PRJNA273563
SRR1946055	9314	20.3	4.06	30	200	PRJNA273563
SRR1946056	9321	43.3	6.57	48.5	152	PRJNA273563
SRR1946057	9323	37	5.63	41.5	152	PRJNA273563
SRR1946058	9332	18.3	3.66	27	200	PRJNA273563
SRR1946059	9336	68.8	13.76	101.5	200	PRJNA273563
SRR1946060	9339	29.5	5.89	43.4	200	PRJNA273563
SRR1946061	9343	35.8	7.16	52.8	200	PRJNA273563
SRR1946062	9352	47.5	7.22	53.3	152	PRJNA273563
SRR1946063	9353	37.6	7.52	55.5	200	PRJNA273563
SRR1946064	9363	21.8	4.35	32.1	200	PRJNA273563
SRR1946065	9369	28.8	5.76	42.4	200	PRJNA273563
SRR1946066	9370	21.6	4.31	31.8	200	PRJNA273563
SRR1946067	9371	42.9	6.52	48.1	152	PRJNA273563
SRR1946068	9380	52.7	10.54	77.7	200	PRJNA273563
SRR1946069	9381	23	4.59	33.9	200	PRJNA273563
SRR1946070	9382	34	5.17	38.1	152	PRJNA273563
SRR1946071	9383	36.1	7.21	53.2	200	PRJNA273563
SRR1946072	9386	42.6	6.48	47.8	152	PRJNA273563
SRR1946073	9388	40.8	6.2	45.7	152	PRJNA273563
SRR1946074	9390	31.2	4.75	35	152	PRJNA273563
SRR1946075	9391	98.2	14.93	110.1	152	PRJNA273563
SRR1946076	9392	39.8	7.97	58.8	200	PRJNA273563
SRR1946077	9394	37.6	5.72	42.2	152	PRJNA273563
SRR1946078	9395	9	1.36	10	152	PRJNA273563
SRR1946079	9399	39.9	6.06	44.7	152	PRJNA273563
SRR1946080	9402	34.9	5.3	39.1	152	PRJNA273563
SRR1946081	9404	109.8	16.69	123.1	152	PRJNA273563
SRR1946082	9405	33.4	5.07	37.4	152	PRJNA273563
SRR1946083	9407	14.4	2.19	16.2	152	PRJNA273563
SRR1946084	9408	20.1	3.06	22.6	152	PRJNA273563
SRR1946085	9409	31.8	4.84	35.7	152	PRJNA273563
SRR1946086	9412	30.6	4.66	34.3	152	PRJNA273563
SRR1946087	9413	42.8	8.56	63.2	200	PRJNA273563
SRR1946088	9416	27.5	4.18	30.8	152	PRJNA273563
SRR1946089	9421	32	4.86	35.8	152	PRJNA273563
SRR1946090	9427	41.2	6.26	46.1	152	PRJNA273563
SRR1946091	9433	38.1	5.78	42.7	152	PRJNA273563
SRR1946092	9436	26.2	5.23	38.6	200	PRJNA273563
SRR1946093	9437	38.8	5.9	43.5	152	PRJNA273563
SRR1946094	9442	72.1	10.96	80.8	152	PRJNA273563
SRR1946095	9450	11.1	1.69	12.5	152	PRJNA273563
SRR1946096	9451	32.7	4.97	36.6	152	PRJNA273563
SRR1946097	9452	22.4	3.4	25.1	152	PRJNA273563
SRR1946098	9453	108.9	16.55	122.1	152	PRJNA273563
SRR1946099	9454	40.9	6.22	45.9	152	PRJNA273563
SRR1946100	9455	42.2	6.42	47.3	152	PRJNA273563
SRR1946101	9470	44.6	6.79	50.1	152	PRJNA273563
SRR1946102	9471	36.2	5.5	40.5	152	PRJNA273563
SRR1946103	9476	22.6	3.44	25.4	152	PRJNA273563
SRR1946104	9481	26.8	4.08	30.1	152	PRJNA273563
SRR1946105	9503	20.4	4.07	30	200	PRJNA273563
SRR1946106	9506	25	5	36.9	200	PRJNA273563
SRR1946107	9507	15.9	3.18	23.4	200	PRJNA273563
SRR1946108	9508	18.5	3.7	27.3	200	PRJNA273563
SRR1946109	9509	15.2	3.04	22.5	200	PRJNA273563
SRR1946110	9510	17.9	3.57	26.3	200	PRJNA273563
SRR1946111	9511	21	4.2	31	200	PRJNA273563
SRR1946112	9512	21.8	4.36	32.2	200	PRJNA273563
SRR1946113	9513	18.6	3.72	27.4	200	PRJNA273563
SRR1946114	9514	20.4	4.08	30.1	200	PRJNA273563
SRR1946115	9515	15.2	3.03	22.4	200	PRJNA273563
SRR1946116	9517	12.5	2.51	18.5	200	PRJNA273563
SRR1946117	9518	17.9	3.57	26.3	200	PRJNA273563
SRR1946118	9519	16.8	3.36	24.8	200	PRJNA273563
SRR1946119	9520	20.8	4.16	30.7	200	PRJNA273563
SRR1946120	9521	17.9	3.57	26.3	200	PRJNA273563
SRR1946121	9522	16.8	3.36	24.8	200	PRJNA273563
SRR1946122	9523	19.4	3.88	28.6	200	PRJNA273563
SRR1946123	9524	17.6	3.52	25.9	200	PRJNA273563
SRR1946124	9525	14.9	2.97	21.9	200	PRJNA273563
SRR1946125	9526	19.2	3.83	28.3	200	PRJNA273563
SRR1946126	9527	20	3.99	29.4	200	PRJNA273563
SRR1946127	9528	11.8	2.37	17.5	200	PRJNA273563
SRR1946128	9529	18.8	3.77	27.8	200	PRJNA273563
SRR1946129	9530	15.4	3.07	22.6	200	PRJNA273563
SRR1946130	9531	13.6	2.73	20.1	200	PRJNA273563
SRR1946131	9532	19.4	3.89	28.7	200	PRJNA273563
SRR1946132	9533	17.8	3.56	26.3	200	PRJNA273563
SRR1946133	9534	23	4.6	33.9	200	PRJNA273563
SRR1946134	9535	18.5	3.71	27.3	200	PRJNA273563
SRR1946135	9536	18.9	3.78	27.9	200	PRJNA273563
SRR1946136	9537	17.4	3.47	25.6	200	PRJNA273563
SRR1946137	9539	14.7	2.95	21.8	200	PRJNA273563
SRR1946138	9540	17	3.41	25.1	200	PRJNA273563
SRR1946139	9541	17.7	3.54	26.1	200	PRJNA273563
SRR1946140	9542	19.2	3.84	28.3	200	PRJNA273563
SRR1946141	9543	16.6	3.32	24.5	200	PRJNA273563
SRR1946142	9544	18.7	3.74	27.6	200	PRJNA273563
SRR1946143	9545	15.7	3.13	23.1	200	PRJNA273563
SRR1946144	9546	17.6	3.53	26	200	PRJNA273563
SRR1946145	9547	16.3	3.27	24.1	200	PRJNA273563
SRR1946146	9548	25.2	4.96	36.6	196	PRJNA273563
SRR1946147	9549	23.1	4.63	34.1	200	PRJNA273563
SRR1946148	9550	22.1	4.43	32.6	200	PRJNA273563
SRR1946149	9551	17.7	3.53	26.1	200	PRJNA273563
SRR1946150	9552	17.4	3.49	25.7	200	PRJNA273563
SRR1946151	9553	15.4	3.08	22.7	200	PRJNA273563
SRR1946152	9554	21.3	4.25	31.3	200	PRJNA273563
SRR1946153	9555	21.1	4.22	31.1	200	PRJNA273563
SRR1946154	9556	19.4	3.87	28.6	200	PRJNA273563
SRR1946155	9557	17.2	3.44	25.3	200	PRJNA273563
SRR1946156	9558	19.2	3.83	28.3	200	PRJNA273563
SRR1946157	9559	16.4	3.28	24.2	200	PRJNA273563
SRR1946158	9560	16.4	3.29	24.2	200	PRJNA273563
SRR1946159	9561	17.6	3.52	25.9	200	PRJNA273563
SRR1946160	9562	14.1	2.82	20.8	200	PRJNA273563
SRR1946161	9564	16.7	3.34	24.7	200	PRJNA273563
SRR1946162	9565	16	3.19	23.5	200	PRJNA273563
SRR1946163	9567	16.9	3.38	25	200	PRJNA273563
SRR1946164	9568	16.4	3.27	24.1	200	PRJNA273563
SRR1946165	9569	18.8	3.76	27.7	200	PRJNA273563
SRR1946166	9571	20.3	4.06	30	200	PRJNA273563
SRR1946167	9573	20.3	4.06	29.9	200	PRJNA273563
SRR1946168	9574	17.9	3.57	26.3	200	PRJNA273563
SRR1946169	9576	17.6	3.53	26	200	PRJNA273563
SRR1946170	9577	19	3.8	28	200	PRJNA273563
SRR1946171	9578	16.6	3.31	24.4	200	PRJNA273563
SRR1946172	9579	16.2	3.24	23.9	200	PRJNA273563
SRR1946173	9581	19	3.79	28	200	PRJNA273563
SRR1946174	9582	19.9	3.98	29.4	200	PRJNA273563
SRR1946175	9583	20.8	4.16	30.6	200	PRJNA273563
SRR1946176	9584	17.1	3.41	25.2	200	PRJNA273563
SRR1946177	9585	21.8	4.36	32.1	200	PRJNA273563
SRR1946178	9586	17.4	3.47	25.6	200	PRJNA273563
SRR1946179	9587	17.2	3.44	25.4	200	PRJNA273563
SRR1946180	9588	17.8	3.56	26.3	200	PRJNA273563
SRR1946181	9589	16.8	3.36	24.8	200	PRJNA273563
SRR1946182	9590	19.5	3.89	28.7	200	PRJNA273563
SRR1946183	9591	18.3	3.66	27	200	PRJNA273563
SRR1946184	9592	23.7	4.74	34.9	200	PRJNA273563
SRR1946185	9593	27.8	5.57	41.1	200	PRJNA273563
SRR1946186	9594	19.7	3.94	29	200	PRJNA273563
SRR1946187	9595	16.6	3.33	24.5	200	PRJNA273563
SRR1946188	9596	13.6	2.71	20	200	PRJNA273563
SRR1946189	9597	19.4	3.89	28.7	200	PRJNA273563
SRR1946190	9598	15.5	3.1	22.9	200	PRJNA273563
SRR1946191	9599	19.2	3.85	28.4	200	PRJNA273563
SRR1946192	9600	23.3	4.66	34.3	200	PRJNA273563
SRR1946193	9601	20.3	4.07	30	200	PRJNA273563
SRR1946194	9602	24.7	4.94	36.4	200	PRJNA273563
SRR1946195	9606	11.7	2.35	17.3	200	PRJNA273563
SRR1946196	9607	8.8	1.76	13	200	PRJNA273563
SRR1946197	9608	10.1	2.03	15	200	PRJNA273563
SRR1946198	9609	12	2.4	17.7	200	PRJNA273563
SRR1946199	9610	12.8	2.56	18.8	200	PRJNA273563
SRR1946200	9611	15.1	3.01	22.2	200	PRJNA273563
SRR1946201	9612	12.1	2.43	17.9	200	PRJNA273563
SRR1946202	9613	10.5	2.09	15.4	200	PRJNA273563
SRR1946203	9615	13.9	2.78	20.5	200	PRJNA273563
SRR1946204	9616	15.1	3.02	22.3	200	PRJNA273563
SRR1946205	9617	9.2	1.83	13.5	200	PRJNA273563
SRR1946206	9619	11.4	2.28	16.8	200	PRJNA273563
SRR1946207	9620	11.6	2.31	17	200	PRJNA273563
SRR1946208	9621	15.9	3.19	23.5	200	PRJNA273563
SRR1946209	9622	10.8	2.17	16	200	PRJNA273563
SRR1946210	9624	12	2.4	17.7	200	PRJNA273563
SRR1946211	9625	13.8	2.75	20.3	200	PRJNA273563
SRR1946212	9626	13.3	2.66	19.6	200	PRJNA273563
SRR1946213	9627	8.2	1.64	12.1	200	PRJNA273563
SRR1946214	9628	9.4	1.89	13.9	200	PRJNA273563
SRR1946215	9629	12.2	2.45	18	200	PRJNA273563
SRR1946216	9630	12	2.4	17.7	200	PRJNA273563
SRR1946217	9631	18.3	3.66	27	200	PRJNA273563
SRR1946218	9632	9.8	1.96	14.5	200	PRJNA273563
SRR1946219	9633	9.2	1.85	13.6	200	PRJNA273563
SRR1946220	9634	12.5	2.49	18.4	200	PRJNA273563
SRR1946221	9635	13.5	2.7	19.9	200	PRJNA273563
SRR1946222	9636	19.5	3.89	28.7	200	PRJNA273563
SRR1946223	9637	11.1	2.23	16.4	200	PRJNA273563
SRR1946224	9638	10.2	2.04	15	200	PRJNA273563
SRR1946225	9639	13.6	2.73	20.1	200	PRJNA273563
SRR1946226	9640	12.5	2.5	18.4	200	PRJNA273563
SRR1946227	9641	17.7	3.55	26.2	200	PRJNA273563
SRR1946228	9642	9.6	1.92	14.2	200	PRJNA273563
SRR1946229	9643	12	2.39	17.6	200	PRJNA273563
SRR1946230	9644	13.3	2.66	19.6	200	PRJNA273563
SRR1946231	9645	10.7	2.14	15.7	200	PRJNA273563
SRR1946232	9646	12.9	2.57	19	200	PRJNA273563
SRR1946233	9647	13.5	2.69	19.9	200	PRJNA273563
SRR1946234	9648	6.1	1.23	9.1	200	PRJNA273563
SRR1946235	9649	12.9	2.58	19	200	PRJNA273563
SRR1946236	9651	10.5	2.1	15.5	200	PRJNA273563
SRR1946237	9653	11.7	2.35	17.3	200	PRJNA273563
SRR1946238	9655	8.9	1.78	13.1	200	PRJNA273563
SRR1946239	9656	15.6	3.11	22.9	200	PRJNA273563
SRR1946240	9657	10.3	2.07	15.2	200	PRJNA273563
SRR1946241	9658	9.5	1.89	14	200	PRJNA273563
SRR1946242	9659	13.9	2.79	20.6	200	PRJNA273563
SRR1946243	9660	12.2	2.45	18.1	200	PRJNA273563
SRR1946244	9661	14.2	2.85	21	200	PRJNA273563
SRR1946245	9663	13.3	2.65	19.6	200	PRJNA273563
SRR1946246	9664	15.1	3.03	22.3	200	PRJNA273563
SRR1946247	9665	11.3	2.26	16.7	200	PRJNA273563
SRR1946248	9666	11.5	2.3	17	200	PRJNA273563
SRR1946249	9667	10.4	2.07	15.3	200	PRJNA273563
SRR1946250	9668	10.7	2.13	15.7	200	PRJNA273563
SRR1946251	9669	12.2	2.44	18	200	PRJNA273563
SRR1946252	9670	14.6	2.91	21.5	200	PRJNA273563
SRR1946253	9671	12.8	2.56	18.9	200	PRJNA273563
SRR1946254	9672	15.3	3.07	22.6	200	PRJNA273563
SRR1946255	9673	43.3	8.65	63.8	200	PRJNA273563
SRR1946256	9676	15.2	3.03	22.4	200	PRJNA273563
SRR1946257	9677	16.9	3.39	25	200	PRJNA273563
SRR1946258	9678	15.7	3.14	23.1	200	PRJNA273563
SRR1946259	9679	15.1	3.02	22.3	200	PRJNA273563
SRR1946260	9680	10.5	2.11	15.6	200	PRJNA273563
SRR1946261	9681	9.6	1.92	14.2	200	PRJNA273563
SRR1946262	9682	15.1	3.02	22.3	200	PRJNA273563
SRR1946263	9683	16.3	3.26	24.1	200	PRJNA273563
SRR1946264	9684	18	3.6	26.5	200	PRJNA273563
SRR1946265	9685	16.1	3.22	23.7	200	PRJNA273563
SRR1946266	9686	21.9	4.38	32.3	200	PRJNA273563
SRR1946267	9687	12.3	2.46	18.1	200	PRJNA273563
SRR1946268	9689	20.2	4.04	29.8	200	PRJNA273563
SRR1946269	9690	14.5	2.9	21.4	200	PRJNA273563
SRR1946270	9691	10	1.99	14.7	200	PRJNA273563
SRR1946271	9692	16.6	3.33	24.5	200	PRJNA273563
SRR1946272	9693	13.2	2.65	19.5	200	PRJNA273563
SRR1946273	9694	18.5	3.71	27.3	200	PRJNA273563
SRR1946274	9695	10.8	2.16	15.9	200	PRJNA273563
SRR1946275	9696	11.8	2.36	17.4	200	PRJNA273563
SRR1946276	9697	21.7	4.35	32.1	200	PRJNA273563
SRR1946277	9698	14.3	2.87	21.1	200	PRJNA273563
SRR1946278	9699	11.3	2.26	16.7	200	PRJNA273563
SRR1946279	9700	17.1	3.41	25.2	200	PRJNA273563
SRR1946280	9701	20.1	4.02	29.6	200	PRJNA273563
SRR1946281	9703	21	4.21	31	200	PRJNA273563
SRR1946282	9704	8	1.6	11.8	200	PRJNA273563
SRR1946283	9705	21	4.19	30.9	200	PRJNA273563
SRR1946284	9706	10.2	2.05	15.1	200	PRJNA273563
SRR1946285	9707	17.1	3.42	25.2	200	PRJNA273563
SRR1946286	9708	21.8	4.36	32.1	200	PRJNA273563
SRR1946287	9709	17.9	3.57	26.4	200	PRJNA273563
SRR1946288	9710	12.6	2.53	18.6	200	PRJNA273563
SRR1946289	9711	16.5	3.3	24.3	200	PRJNA273563
SRR1946290	9712	12.4	2.49	18.4	200	PRJNA273563
SRR1946291	9713	12	2.39	17.7	200	PRJNA273563
SRR1946292	9714	15.3	3.06	22.5	200	PRJNA273563
SRR1946293	9716	11	2.21	16.3	200	PRJNA273563
SRR1946294	9717	19.3	3.86	28.4	200	PRJNA273563
SRR1946295	9718	11.4	2.29	16.9	200	PRJNA273563
SRR1946296	9719	9.7	1.95	14.3	200	PRJNA273563
SRR1946297	9720	21	4.2	31	200	PRJNA273563
SRR1946298	9721	9.9	1.99	14.6	200	PRJNA273563
SRR1946299	9722	17.5	3.5	25.8	200	PRJNA273563
SRR1946300	9723	8.8	1.77	13	200	PRJNA273563
SRR1946301	9725	9.7	1.94	14.3	200	PRJNA273563
SRR1946302	9726	11.2	2.23	16.5	200	PRJNA273563
SRR1946303	9727	11.6	2.31	17.1	200	PRJNA273563
SRR1946304	9728	9.5	1.91	14.1	200	PRJNA273563
SRR1946305	9729	20.7	4.14	30.5	200	PRJNA273563
SRR1946306	9730	11.5	2.3	17	200	PRJNA273563
SRR1946307	9731	16.3	3.27	24.1	200	PRJNA273563
SRR1946308	9732	19.2	3.83	28.3	200	PRJNA273563
SRR1946309	9733	12.2	2.43	17.9	200	PRJNA273563
SRR1946310	9735	14.7	2.94	21.6	200	PRJNA273563
SRR1946311	9736	10.3	2.05	15.1	200	PRJNA273563
SRR1946312	9737	10	2	14.8	200	PRJNA273563
SRR1946313	9738	13.7	2.74	20.2	200	PRJNA273563
SRR1946314	9739	15.2	3.05	22.5	200	PRJNA273563
SRR1946315	9741	12.4	2.49	18.3	200	PRJNA273563
SRR1946316	9743	10.7	2.15	15.8	200	PRJNA273563
SRR1946317	9744	9.9	1.98	14.6	200	PRJNA273563
SRR1946318	9745	12.3	2.45	18.1	200	PRJNA273563
SRR1946319	9747	13.4	2.69	19.8	200	PRJNA273563
SRR1946320	9748	10.5	2.1	15.5	200	PRJNA273563
SRR1946321	9749	11.1	2.22	16.4	200	PRJNA273563
SRR1946322	9754	21.5	4.3	31.7	200	PRJNA273563
SRR1946323	9755	22.7	4.53	33.4	200	PRJNA273563
SRR1946324	9756	15.9	3.18	23.4	200	PRJNA273563
SRR1946325	9757	10.8	2.16	15.9	200	PRJNA273563
SRR1946326	9758	9.3	1.88	13.9	202	PRJNA273563
SRR1946327	9759	8.7	1.76	13	202	PRJNA273563
SRR1946328	9761	14.7	2.97	21.9	202	PRJNA273563
SRR1946329	9762	7.8	1.58	11.6	202	PRJNA273563
SRR1946330	9764	77.5	15.65	115.4	202	PRJNA273563
SRR1946331	9766	8.8	1.79	13.2	202	PRJNA273563
SRR1946332	9768	26.8	5.36	39.6	200	PRJNA273563
SRR1946333	9769	27.8	5.57	41.1	200	PRJNA273563
SRR1946334	9770	23.4	4.67	34.5	200	PRJNA273563
SRR1946335	9771	21.8	4.35	32.1	200	PRJNA273563
SRR1946336	9772	27	5.41	39.9	200	PRJNA273563
SRR1946337	9774	24.3	4.86	35.9	200	PRJNA273563
SRR1946338	9775	28.4	5.68	41.9	200	PRJNA273563
SRR1946339	9776	32.7	6.54	48.2	200	PRJNA273563
SRR1946340	9777	29.1	5.82	42.9	200	PRJNA273563
SRR1946341	9778	23.7	4.75	35	200	PRJNA273563
SRR1946342	9779	20.1	4.02	29.6	200	PRJNA273563
SRR1946343	9780	21.9	4.38	32.3	200	PRJNA273563
SRR1946344	9781	19.4	3.87	28.6	200	PRJNA273563
SRR1946345	9782	22.1	4.41	32.6	200	PRJNA273563
SRR1946346	9783	22.6	4.52	33.3	200	PRJNA273563
SRR1946347	9784	22.3	4.47	32.9	200	PRJNA273563
SRR1946348	9785	23.5	4.69	34.6	200	PRJNA273563
SRR1946349	9786	20	4	29.5	200	PRJNA273563
SRR1946350	9787	19.8	3.96	29.2	200	PRJNA273563
SRR1946351	9788	24.2	4.83	35.6	200	PRJNA273563
SRR1946352	9789	43.3	8.65	63.8	200	PRJNA273563
SRR1946353	9790	22.6	4.52	33.4	200	PRJNA273563
SRR1946354	9791	21.6	4.31	31.8	200	PRJNA273563
SRR1946355	9792	19.4	3.87	28.6	200	PRJNA273563
SRR1946356	9793	15.9	3.18	23.5	200	PRJNA273563
SRR1946357	9794	22	4.4	32.4	200	PRJNA273563
SRR1946358	9795	21.7	4.34	32	200	PRJNA273563
SRR1946359	9796	43.6	8.72	64.3	200	PRJNA273563
SRR1946360	9797	24.5	4.89	36.1	200	PRJNA273563
SRR1946361	9798	28.4	5.68	41.9	200	PRJNA273563
SRR1946362	9799	20.6	4.11	30.3	200	PRJNA273563
SRR1946363	9800	23.4	4.69	34.6	200	PRJNA273563
SRR1946364	9801	16.2	3.23	23.8	200	PRJNA273563
SRR1946365	9802	21.5	4.31	31.8	200	PRJNA273563
SRR1946366	9803	18.9	3.78	27.9	200	PRJNA273563
SRR1946367	9804	20.2	4.03	29.7	200	PRJNA273563
SRR1946368	9805	16.7	3.34	24.6	200	PRJNA273563
SRR1946369	9806	22.4	4.48	33.1	200	PRJNA273563
SRR1946370	9807	21.6	4.31	31.8	200	PRJNA273563
SRR1946371	9808	20.9	4.18	30.8	200	PRJNA273563
SRR1946372	9809	16.5	3.31	24.4	200	PRJNA273563
SRR1946373	9810	9.6	1.93	14.2	200	PRJNA273563
SRR1946374	9811	10.2	2.04	15.1	200	PRJNA273563
SRR1946375	9812	17.1	3.41	25.2	200	PRJNA273563
SRR1946376	9813	10.7	2.15	15.8	200	PRJNA273563
SRR1946377	9814	10.7	2.14	15.8	200	PRJNA273563
SRR1946378	9815	17	3.39	25	200	PRJNA273563
SRR1946379	9816	8.1	1.63	12	200	PRJNA273563
SRR1946380	9817	16.4	3.27	24.1	200	PRJNA273563
SRR1946381	9819	13.3	2.66	19.6	200	PRJNA273563
SRR1946382	9820	12.1	2.43	17.9	200	PRJNA273563
SRR1946383	9821	19.6	3.92	28.9	200	PRJNA273563
SRR1946384	9822	15.1	3.02	22.3	200	PRJNA273563
SRR1946385	9823	10.8	2.16	15.9	200	PRJNA273563
SRR1946386	9824	11	2.2	16.2	200	PRJNA273563
SRR1946387	9825	16.7	3.34	24.6	200	PRJNA273563
SRR1946388	9826	15.7	3.14	23.2	200	PRJNA273563
SRR1946389	9827	14.6	2.93	21.6	200	PRJNA273563
SRR1946390	9828	13.3	2.65	19.6	200	PRJNA273563
SRR1946391	9830	11.6	2.33	17.1	200	PRJNA273563
SRR1946392	9831	14.5	2.9	21.4	200	PRJNA273563
SRR1946393	9832	14.9	2.97	21.9	200	PRJNA273563
SRR1946394	9833	13.1	2.63	19.4	200	PRJNA273563
SRR1946395	9834	13.6	2.72	20	200	PRJNA273563
SRR1946396	9835	18.2	3.63	26.8	200	PRJNA273563
SRR1946397	9836	13.7	2.74	20.2	200	PRJNA273563
SRR1946398	9837	19	3.8	28	200	PRJNA273563
SRR1946399	9838	12.2	2.44	18	200	PRJNA273563
SRR1946400	9839	13.2	2.64	19.5	200	PRJNA273563
SRR1946401	9840	15.2	3.04	22.4	200	PRJNA273563
SRR1946402	9841	15.1	3.02	22.3	200	PRJNA273563
SRR1946403	9843	16	3.2	23.6	200	PRJNA273563
SRR1946404	9844	9	1.81	13.3	200	PRJNA273563
SRR1946405	9845	18.6	3.71	27.4	200	PRJNA273563
SRR1946406	9846	20.4	4.08	30.1	200	PRJNA273563
SRR1946407	9847	22.1	4.41	32.6	200	PRJNA273563
SRR1946408	9848	20.5	4.11	30.3	200	PRJNA273563
SRR1946409	9849	17	3.41	25.1	200	PRJNA273563
SRR1946410	9850	13.4	2.67	19.7	200	PRJNA273563
SRR1946411	9851	19.3	3.87	28.5	200	PRJNA273563
SRR1946412	9852	14.4	2.88	21.2	200	PRJNA273563
SRR1946413	9853	19.5	3.9	28.8	200	PRJNA273563
SRR1946414	9854	14.1	2.81	20.7	200	PRJNA273563
SRR1946415	9855	17.4	3.48	25.6	200	PRJNA273563
SRR1946416	9856	7.3	1.46	10.8	200	PRJNA273563
SRR1946417	9857	7.6	1.52	11.2	200	PRJNA273563
SRR1946418	9858	6.3	1.26	9.3	200	PRJNA273563
SRR1946419	9859	7.2	1.44	10.6	200	PRJNA273563
SRR1946420	9860	7.9	1.58	11.6	200	PRJNA273563
SRR1946421	9861	7.2	1.43	10.6	200	PRJNA273563
SRR1946422	9862	4.9	0.97	7.2	200	PRJNA273563
SRR1946423	9864	8.6	1.72	12.7	200	PRJNA273563
SRR1946424	9866	9.3	1.86	13.7	200	PRJNA273563
SRR1946425	9867	10.7	2.13	15.7	200	PRJNA273563
SRR1946426	9868	15.8	3.16	23.3	200	PRJNA273563
SRR1946427	9869	12.4	2.49	18.4	200	PRJNA273563
SRR1946428	9870	17.8	3.57	26.3	200	PRJNA273563
SRR1946429	9871	19.9	3.99	29.4	200	PRJNA273563
SRR1946430	9873	16.1	3.21	23.7	200	PRJNA273563
SRR1946431	9874	15.5	3.1	22.8	200	PRJNA273563
SRR1946432	9875	14.3	2.87	21.2	200	PRJNA273563
SRR1946433	9876	16.8	3.36	24.8	200	PRJNA273563
SRR1946434	9877	12.8	2.56	18.8	200	PRJNA273563
SRR1946435	9878	18.7	3.74	27.5	200	PRJNA273563
SRR1946436	9879	19.6	3.91	28.8	200	PRJNA273563
SRR1946437	9880	13.9	2.79	20.6	200	PRJNA273563
SRR1946438	9881	14.5	2.89	21.3	200	PRJNA273563
SRR1946439	9882	11.2	2.24	16.5	200	PRJNA273563
SRR1946440	9883	9.4	1.89	13.9	200	PRJNA273563
SRR1946441	9885	13.2	2.63	19.4	200	PRJNA273563
SRR1946442	9886	14.5	2.9	21.4	200	PRJNA273563
SRR1946443	9887	17.2	3.44	25.4	200	PRJNA273563
SRR1946444	9888	14.3	2.85	21	200	PRJNA273563
SRR1946445	9890	14.1	2.83	20.9	200	PRJNA273563
SRR1946446	9891	52.9	10.59	78.1	200	PRJNA273563
SRR1946447	9892	14.3	2.85	21	200	PRJNA273563
SRR1946448	9894	14.5	2.89	21.3	200	PRJNA273563
SRR1946449	9895	20.3	4.06	29.9	200	PRJNA273563
SRR1946450	9897	14.1	2.83	20.9	200	PRJNA273563
SRR1946451	9898	18.3	3.66	27	200	PRJNA273563
SRR1946452	9899	14	2.8	20.7	200	PRJNA273563
SRR1946453	9900	16	3.2	23.6	200	PRJNA273563
SRR1946454	9901	19.1	3.83	28.2	200	PRJNA273563
SRR1946455	9902	21.6	4.32	31.9	200	PRJNA273563
SRR1946456	9903	9.8	1.96	14.5	200	PRJNA273563
SRR1946457	9904	12.3	2.47	18.2	200	PRJNA273563
SRR1946458	9905	9.8	1.96	14.5	200	PRJNA273563
SRR1946459	9906	11.7	2.35	17.3	200	PRJNA273563
SRR1946460	9908	14.2	2.84	20.9	200	PRJNA273563
SRR1946461	9909	9.4	1.87	13.8	200	PRJNA273563
SRR1946462	9910	16.2	3.24	23.9	200	PRJNA273563
SRR1946463	9911	26	5.19	38.3	200	PRJNA273563
SRR1946464	9912	13.9	2.79	20.5	200	PRJNA273563
SRR1946465	9914	17.5	3.5	25.8	200	PRJNA273563
SRR1946466	9915	12.5	2.5	18.4	200	PRJNA273563
SRR1946467	9917	18.1	3.62	26.7	200	PRJNA273563
SRR1946468	9918	11.3	2.25	16.6	200	PRJNA273563
SRR1946469	9920	21.3	4.27	31.5	200	PRJNA273563
SRR1946470	9921	13	2.6	19.2	200	PRJNA273563
SRR1946471	9924	14.4	2.89	21.3	200	PRJNA273563
SRR1946472	9925	14	2.81	20.7	200	PRJNA273563
SRR1946473	9926	14.8	2.97	21.9	200	PRJNA273563
SRR1946474	9927	14.9	2.98	22	200	PRJNA273563
SRR1946475	9928	16.5	3.29	24.3	200	PRJNA273563
SRR1946476	9929	14.1	2.82	20.8	200	PRJNA273563
SRR1946477	9930	11.8	2.35	17.4	200	PRJNA273563
SRR1946478	9932	9.2	1.84	13.6	200	PRJNA273563
SRR1946479	9933	19	3.79	28	200	PRJNA273563
SRR1946480	9935	12.2	2.45	18.1	200	PRJNA273563
SRR1946481	9937	21.9	4.38	32.3	200	PRJNA273563
SRR1946482	9938	15.7	3.13	23.1	200	PRJNA273563
SRR1946483	9939	53.6	2.76	20.3	51	PRJNA273563
SRR1946485	9942	49.2	3.04	22.4	61	PRJNA273563
SRR1946486	9943	66.3	3.38	24.9	51	PRJNA273563
SRR1946487	9944	50.7	3.13	23.1	61	PRJNA273563
SRR1946491	9948	70	3.16	23.3	45	PRJNA273563
SRR1946492	9949	23.3	1.48	10.9	63	PRJNA273563
SRR1946493	9950	57.7	3.04	22.4	52	PRJNA273563
SRR1946496	9953	73.1	3.54	26.1	48	PRJNA273563
SRR1946498	9956	59.2	3.04	22.4	51	PRJNA273563
SRR1946500	9958	74.2	3.56	26.3	48	PRJNA273563
SRR1946506	9965	70.8	3.44	25.4	48	PRJNA273563
SRR1946511	9971	57.9	3.01	22.2	51	PRJNA273563
SRR1946513	9973	25.8	1.37	10.1	53	PRJNA273563
SRR1946515	9975	60.6	3.04	22.4	50	PRJNA273563
SRR1946517	9978	31.3	1.55	11.4	49	PRJNA273563
SRR1946518	9979	60	3.05	22.5	50	PRJNA273563
SRR1946521	9982	57.1	2.96	21.8	51	PRJNA273563
SRR1946529	9991	53.6	2.48	18.3	46	PRJNA273563
SRR1946533	9997	56.4	2.83	20.9	50	PRJNA273563
SRR1946535	9999	67.2	3.04	22.4	45	PRJNA273563
SRR1946537	10002	60.7	3.15	23.2	51	PRJNA273563
SRR1946543	10010	74.1	3.52	26	47	PRJNA273563
SRR1946544	10011	57	2.61	19.3	45	PRJNA273563
SRR1946545	10012	34.1	1.76	13	51	PRJNA273563
SRR1946548	10015	49.2	2.52	18.6	51	PRJNA273563
SRR1946550	10018	69.2	3.49	25.7	50	PRJNA273563
SRR1946551	10020	10.9	2.91	21.5	268	PRJNA273563
SRR1946552	10022	16.6	4.4	32.5	264	PRJNA273563
SRR1946553	10023	29.8	4.76	35.1	160	PRJNA273563
SRR1946554	10027	9.2	2.71	20	294	PRJNA273563
SRR1946555	14312	29	5.79	42.7	200	PRJNA273563
SRR1946556	14313	29.4	5.88	43.4	200	PRJNA273563
SRR1946557	14314	25.8	5.15	38	200	PRJNA273563
SRR1946558	14315	27.5	5.5	40.6	200	PRJNA273563
SRR1946559	14318	30.3	6.05	44.6	200	PRJNA273563
SRR1946560	14319	58.8	11.75	86.7	200	PRJNA273563
SRR1946561	15560	45.7	9.13	67.3	200	PRJNA273563
SRR1946562	15591	67.3	13.47	99.3	200	PRJNA273563
SRR1946563	15592	74.9	14.99	110.5	200	PRJNA273563
SRR1946564	15593	72.1	14.42	106.4	200	PRJNA273563
SRR1946565	18694	45.6	9.12	67.2	200	PRJNA273563
SRR1946566	18696	38.9	7.77	57.3	200	PRJNA273563
SRR1946567	19949	70.3	14.06	103.7	200	PRJNA273563
SRR1946568	19950	56.3	11.25	83	200	PRJNA273563
SRR1946569	19951	62.8	12.57	92.7	200	PRJNA273563
