# Supplementary material for: A sequence-aware merger of genomic structural variations at population scale
Source: Nat Commun. 2024 Feb 2;15:960. doi: 10.1038/s41467-024-45244-9 (PMC10837428; doi:10.1038/s41467-024-45244-9)
Supplement: Supplementary file 9 — Source Data [file 41467_2024_45244_MOESM9_ESM.xlsx]

## Sheet: Figure 1b
Figure 1b
	software	Dataset	bench_parm	min_svcaller	precision	recall
	jasmine	All	--pctsim 0.5 --pctsize 0.5 --refdist 500	1	0.292066	0.998023
	jasmine	All	--pctsim 0.5 --pctsize 0.5 --refdist 500	2	0.826698	0.979384
	jasmine	All	--pctsim 0.5 --pctsize 0.5 --refdist 500	3	0.922407	0.926574
	svimmer	All	--pctsim 0.5 --pctsize 0.5 --refdist 500	1	0.341175	0.872352
	svimmer	All	--pctsim 0.5 --pctsize 0.5 --refdist 500	2	0.849202	0.871505
	svimmer	All	--pctsim 0.5 --pctsize 0.5 --refdist 500	3	0.880687	0.869246
	survivor	All	--pctsim 0.5 --pctsize 0.5 --refdist 500	1	0.882691	0.911607
	survivor	All	--pctsim 0.5 --pctsize 0.5 --refdist 500	2	0.915859	0.906806
	survivor	All	--pctsim 0.5 --pctsize 0.5 --refdist 500	3	0.922988	0.900311
	svpop	All	--pctsim 0.5 --pctsize 0.5 --refdist 500	1	0.311816	0.997176
	svpop	All	--pctsim 0.5 --pctsize 0.5 --refdist 500	2	0.839763	0.959051
	svpop	All	--pctsim 0.5 --pctsize 0.5 --refdist 500	3	0.952773	0.848913
	svanalyzer	All	--pctsim 0.5 --pctsize 0.5 --refdist 500	1	0.201352	0.958769
	svanalyzer	All	--pctsim 0.5 --pctsize 0.5 --refdist 500	2	0.92841	0.930246
	svanalyzer	All	--pctsim 0.5 --pctsize 0.5 --refdist 500	3	0.933141	0.914431
	TGG	All	--pctsim 0.5 --pctsize 0.5 --refdist 500	1	0.478667	0.925162
	TGG	All	--pctsim 0.5 --pctsize 0.5 --refdist 500	2	0.900854	0.92375
	TGG	All	--pctsim 0.5 --pctsize 0.5 --refdist 500	3	0.929226	0.915843
	bcftools	All	--pctsim 0.5 --pctsize 0.5 --refdist 500	1	0.403778	0.996046
	bcftools	All	--pctsim 0.5 --pctsize 0.5 --refdist 500	2	0.851234	0.749788
	bcftools	All	--pctsim 0.5 --pctsize 0.5 --refdist 500	3	0.999095	0.62327
	truvari	All	--pctsim 0.5 --pctsize 0.5 --refdist 500	1	0.524078	0.995764
	truvari	All	--pctsim 0.5 --pctsize 0.5 --refdist 500	2	0.970021	0.89551
	truvari	All	--pctsim 0.5 --pctsize 0.5 --refdist 500	3	1	0.747811
	panpop	All	--pctsim 0.5 --pctsize 0.5 --refdist 500	1	0.770873	0.91782
	panpop	All	--pctsim 0.5 --pctsize 0.5 --refdist 500	2	0.927136	0.937871
	panpop	All	--pctsim 0.5 --pctsize 0.5 --refdist 500	3	0.95929	0.885061
	svimasm	All	--pctsim 0.5 --pctsize 0.5 --refdist 500	Caller	0.998014	0.993222
	cuteSV	All	--pctsim 0.5 --pctsize 0.5 --refdist 500	Caller	0.866113	0.942672
	pbsv	All	--pctsim 0.5 --pctsize 0.5 --refdist 500	Caller	0.802657	0.818978
	sniffles	All	--pctsim 0.5 --pctsize 0.5 --refdist 500	Caller	0.861254	0.946625
	svim	All	--pctsim 0.5 --pctsize 0.5 --refdist 500	Caller	0.85388	0.770686
	svtools	All	--pctsim 0 --pctsize 0.5 --refdist 500	1	0.303298	0.475289
	svtools	All	--pctsim 0 --pctsize 0.5 --refdist 500	2	0.841089	0.270545
	svtools	All	--pctsim 0 --pctsize 0.5 --refdist 500	3	0.96463	0.254165
	dbSV_merge	All	--pctsim 0 --pctsize 0.5 --refdist 500	1	0.313453	0.871223
	dbSV_merge	All	--pctsim 0 --pctsize 0.5 --refdist 500	2	0.836957	0.869811
	dbSV_merge	All	--pctsim 0 --pctsize 0.5 --refdist 500	3	0.870675	0.866987
	combiSV	All	--pctsim 0 --pctsize 0.5 --refdist 500	1	0.892454	0.871788
	combiSV	All	--pctsim 0 --pctsize 0.5 --refdist 500	2	0.919786	0.777182
	combiSV	All	--pctsim 0 --pctsize 0.5 --refdist 500	3	0.716578	0.037842
	svimasm	All	--pctsim 0 --pctsize 0.5 --refdist 500	Caller	0.998014	0.993222
	cuteSV	All	--pctsim 0 --pctsize 0.5 --refdist 500	Caller	0.866113	0.942672
	pbsv	All	--pctsim 0 --pctsize 0.5 --refdist 500	Caller	0.802657	0.818978
	sniffles	All	--pctsim 0 --pctsize 0.5 --refdist 500	Caller	0.861254	0.946625
	svim	All	--pctsim 0 --pctsize 0.5 --refdist 500	Caller	0.85388	0.770686

## Sheet: Figure 1c
Figure 1b
	software	Sequence simlarity	SV count
	PanPop	<=0.7	223
	PanPop	0.8	84
	PanPop	0.9	24
	PanPop	0.91	2
	PanPop	0.92	4
	PanPop	0.93	7
	PanPop	0.94	16
	PanPop	0.95	20
	PanPop	0.96	52
	PanPop	0.97	72
	PanPop	0.98	87
	PanPop	0.99	228
	PanPop	1	2722
	SURVIVOR	<=0.7	587
	SURVIVOR	0.8	23
	SURVIVOR	0.9	79
	SURVIVOR	0.91	5
	SURVIVOR	0.92	15
	SURVIVOR	0.93	23
	SURVIVOR	0.94	33
	SURVIVOR	0.95	86
	SURVIVOR	0.96	138
	SURVIVOR	0.97	195
	SURVIVOR	0.98	161
	SURVIVOR	0.99	247
	SURVIVOR	1	1949
	SVanalyzer	<=0.7	254
	SVanalyzer	0.8	63
	SVanalyzer	0.9	56
	SVanalyzer	0.91	21
	SVanalyzer	0.92	67
	SVanalyzer	0.93	137
	SVanalyzer	0.94	275
	SVanalyzer	0.95	385
	SVanalyzer	0.96	383
	SVanalyzer	0.97	368
	SVanalyzer	0.98	167
	SVanalyzer	0.99	129
	SVanalyzer	1	1236
	Truvari	<=0.7	370
	Truvari	0.8	1
	Truvari	0.9	1
	Truvari	0.93	3
	Truvari	0.94	3
	Truvari	0.95	17
	Truvari	0.96	143
	Truvari	0.97	117
	Truvari	0.98	67
	Truvari	0.99	149
	Truvari	1	2670
	cuteSV	0.7	204
	cuteSV	0.8	12
	cuteSV	0.9	41
	cuteSV	0.91	23
	cuteSV	0.92	77
	cuteSV	0.93	132
	cuteSV	0.94	269
	cuteSV	0.95	420
	cuteSV	0.96	668
	cuteSV	0.97	605
	cuteSV	0.98	192
	cuteSV	0.99	108
	cuteSV	1	790
	Sniffles	<=0.7	189
	Sniffles	0.8	5
	Sniffles	0.9	31
	Sniffles	0.91	12
	Sniffles	0.92	37
	Sniffles	0.93	81
	Sniffles	0.94	161
	Sniffles	0.95	332
	Sniffles	0.96	609
	Sniffles	0.97	739
	Sniffles	0.98	551
	Sniffles	0.99	794

## Sheet: Figure 3a
Figure 3a
	software	Sequence simlarity	SV count
	PanPop	<=0.7	223
	SVanalyzer	<=0.7	254
	Jasmine	<=0.7	73
	svpop	<=0.7	210
	svtools	<=0.7	2586
	svimmer	<=0.7	513
	dbSV_merge	<=0.7	2043
	combiSV	<=0.7	2648
	SURVIVOR	<=0.7	587
	SURVIVOR:TGG	<=0.7	275
	bcftools	<=0.7	886
	Truvari	<=0.7	370
	svim_asm	<=0.7	90
	cuteSV	<=0.7	204
	pbsv	<=0.7	641
	Sniffles	<=0.7	189
	svim	<=0.7	2644
	PanPop	0.8	84
	SVanalyzer	0.8	63
	Jasmine	0.8	3
	svpop	0.8	649
	svtools	0.8	0
	svimmer	0.8	83
	dbSV_merge	0.8	2
	combiSV	0.8	5
	SURVIVOR	0.8	23
	SURVIVOR:TGG	0.8	68
	bcftools	0.8	2
	Truvari	0.8	1
	svim_asm	0.8	649
	cuteSV	0.8	12
	pbsv	0.8	8
	Sniffles	0.8	5
	svim	0.8	0
	PanPop	0.9	24
	SVanalyzer	0.9	56
	Jasmine	0.9	0
	svpop	0.9	285
	svtools	0.9	3
	svimmer	0.9	198
	dbSV_merge	0.9	4
	combiSV	0.9	0
	SURVIVOR	0.9	79
	SURVIVOR:TGG	0.9	125
	bcftools	0.9	1
	Truvari	0.9	1
	svim_asm	0.9	290
	cuteSV	0.9	41
	pbsv	0.9	150
	Sniffles	0.9	31
	svim	0.9	0
	PanPop	0.91	2
	SVanalyzer	0.91	21
	Jasmine	0.91	0
	svpop	0.91	79
	svtools	0.91	0
	svimmer	0.91	84
	dbSV_merge	0.91	2
	combiSV	0.91	0
	SURVIVOR	0.91	5
	SURVIVOR:TGG	0.91	9
	bcftools	0.91	2
	Truvari	0.91	0
	svim_asm	0.91	94
	cuteSV	0.91	23
	pbsv	0.91	12
	Sniffles	0.91	12
	svim	0.91	0
	PanPop	0.92	4
	SVanalyzer	0.92	67
	Jasmine	0.92	0
	svpop	0.92	109
	svtools	0.92	0
	svimmer	0.92	124
	dbSV_merge	0.92	5
	combiSV	0.92	0
	SURVIVOR	0.92	15
	SURVIVOR:TGG	0.92	21
	bcftools	0.92	4
	Truvari	0.92	0
	svim_asm	0.92	141
	cuteSV	0.92	77
	pbsv	0.92	12
	Sniffles	0.92	37
	svim	0.92	0
	PanPop	0.93	7
	SVanalyzer	0.93	137
	Jasmine	0.93	1
	svpop	0.93	247
	svtools	0.93	0
	svimmer	0.93	215
	dbSV_merge	0.93	10
	combiSV	0.93	0
	SURVIVOR	0.93	23
	SURVIVOR:TGG	0.93	22
	bcftools	0.93	2
	Truvari	0.93	3
	svim_asm	0.93	293
	cuteSV	0.93	132
	pbsv	0.93	15
	Sniffles	0.93	81
	svim	0.93	1
	PanPop	0.94	16
	SVanalyzer	0.94	275
	Jasmine	0.94	0
	svpop	0.94	407
	svtools	0.94	2
	svimmer	0.94	344
	dbSV_merge	0.94	26
	combiSV	0.94	0
	SURVIVOR	0.94	33
	SURVIVOR:TGG	0.94	35
	bcftools	0.94	5
	Truvari	0.94	3
	svim_asm	0.94	510
	cuteSV	0.94	269
	pbsv	0.94	11
	Sniffles	0.94	161
	svim	0.94	0
	PanPop	0.95	20
	SVanalyzer	0.95	385
	Jasmine	0.95	2
	svpop	0.95	533
	svtools	0.95	1
	svimmer	0.95	437
	dbSV_merge	0.95	67
	combiSV	0.95	0
	SURVIVOR	0.95	86
	SURVIVOR:TGG	0.95	79
	bcftools	0.95	21
	Truvari	0.95	17
	svim_asm	0.95	628
	cuteSV	0.95	420
	pbsv	0.95	15
	Sniffles	0.95	332
	svim	0.95	0
	PanPop	0.96	52
	SVanalyzer	0.96	383
	Jasmine	0.96	8
	svpop	0.96	160
	svtools	0.96	2
	svimmer	0.96	159
	dbSV_merge	0.96	135
	combiSV	0.96	0
	SURVIVOR	0.96	138
	SURVIVOR:TGG	0.96	140
	bcftools	0.96	22
	Truvari	0.96	143
	svim_asm	0.96	161
	cuteSV	0.96	668
	pbsv	0.96	8
	Sniffles	0.96	609
	svim	0.96	0
	PanPop	0.97	72
	SVanalyzer	0.97	368
	Jasmine	0.97	25
	svpop	0.97	105
	svtools	0.97	2
	svimmer	0.97	92
	dbSV_merge	0.97	197
	combiSV	0.97	0
	SURVIVOR	0.97	195
	SURVIVOR:TGG	0.97	193
	bcftools	0.97	16
	Truvari	0.97	117
	svim_asm	0.97	0
	cuteSV	0.97	605
	pbsv	0.97	18
	Sniffles	0.97	739
	svim	0.97	10
	PanPop	0.98	87
	SVanalyzer	0.98	167
	Jasmine	0.98	53
	svpop	0.98	109
	svtools	0.98	2
	svimmer	0.98	60
	dbSV_merge	0.98	328
	combiSV	0.98	0
	SURVIVOR	0.98	161
	SURVIVOR:TGG	0.98	160
	bcftools	0.98	18
	Truvari	0.98	67
	svim_asm	0.98	4
	cuteSV	0.98	192
	pbsv	0.98	38
	Sniffles	0.98	551
	svim	0.98	176
	PanPop	0.99	228
	SVanalyzer	0.99	129
	Jasmine	0.99	127
	svpop	0.99	45
	svtools	0.99	42
	svimmer	0.99	91
	dbSV_merge	0.99	718
	combiSV	0.99	72
	SURVIVOR	0.99	247
	SURVIVOR:TGG	0.99	233
	bcftools	0.99	96
	Truvari	0.99	149
	svim_asm	0.99	25
	cuteSV	0.99	108
	pbsv	0.99	228
	Sniffles	0.99	794
	svim	0.99	710
	PanPop	1	2722
	SVanalyzer	1	1236
	Jasmine	1	3249
	svpop	1	603
	svtools	1	901
	svimmer	1	1141
	dbSV_merge	1	4
	combiSV	1	816
	SURVIVOR	1	1949
	SURVIVOR:TGG	1	2181
	bcftools	1	2466
	Truvari	1	2670
	svim_asm	1	656
	cuteSV	1	790
	pbsv	1	2385
	Sniffles	1	0
	svim	1	0

## Sheet: Figure 3b
Figure 3b
	software	Length simlarity	SV count
	PanPop	<=0.7	318
	SVanalyzer	<=0.7	248
	Jasmine	<=0.7	73
	svpop	<=0.7	145
	svtools	<=0.7	2586
	svimmer	<=0.7	456
	dbSV_merge	<=0.7	1928
	combiSV	<=0.7	2402
	SURVIVOR	<=0.7	588
	SURVIVOR:TGG	<=0.7	277
	bcftools	<=0.7	886
	Truvari	<=0.7	371
	svim_asm	<=0.7	25
	cuteSV	<=0.7	205
	pbsv	<=0.7	649
	Sniffles	<=0.7	191
	svim	<=0.7	2396
	PanPop	0.8	5
	SVanalyzer	0.8	2
	Jasmine	0.8	0
	svpop	0.8	0
	svtools	0.8	3
	svimmer	0.8	0
	dbSV_merge	0.8	6
	combiSV	0.8	2
	SURVIVOR	0.8	10
	SURVIVOR:TGG	0.8	8
	bcftools	0.8	1
	Truvari	0.8	1
	svim_asm	0.8	0
	cuteSV	0.8	2
	pbsv	0.8	11
	Sniffles	0.8	6
	svim	0.8	7
	PanPop	0.9	5
	SVanalyzer	0.9	0
	Jasmine	0.9	0
	svpop	0.9	0
	svtools	0.9	2
	svimmer	0.9	2
	dbSV_merge	0.9	2
	combiSV	0.9	4
	SURVIVOR	0.9	14
	SURVIVOR:TGG	0.9	12
	bcftools	0.9	0
	Truvari	0.9	0
	svim_asm	0.9	0
	cuteSV	0.9	4
	pbsv	0.9	27
	Sniffles	0.9	3
	svim	0.9	2
	PanPop	0.91	1
	SVanalyzer	0.91	1
	Jasmine	0.91	0
	svpop	0.91	1
	svtools	0.91	1
	svimmer	0.91	4
	dbSV_merge	0.91	0
	combiSV	0.91	2
	SURVIVOR	0.91	8
	SURVIVOR:TGG	0.91	9
	bcftools	0.91	0
	Truvari	0.91	1
	svim_asm	0.91	0
	cuteSV	0.91	0
	pbsv	0.91	13
	Sniffles	0.91	1
	svim	0.91	0
	PanPop	0.92	1
	SVanalyzer	0.92	1
	Jasmine	0.92	0
	svpop	0.92	2
	svtools	0.92	2
	svimmer	0.92	2
	dbSV_merge	0.92	1
	combiSV	0.92	0
	SURVIVOR	0.92	8
	SURVIVOR:TGG	0.92	8
	bcftools	0.92	0
	Truvari	0.92	0
	svim_asm	0.92	0
	cuteSV	0.92	2
	pbsv	0.92	21
	Sniffles	0.92	0
	svim	0.92	1
	PanPop	0.93	2
	SVanalyzer	0.93	0
	Jasmine	0.93	0
	svpop	0.93	2
	svtools	0.93	0
	svimmer	0.93	5
	dbSV_merge	0.93	1
	combiSV	0.93	1
	SURVIVOR	0.93	15
	SURVIVOR:TGG	0.93	17
	bcftools	0.93	0
	Truvari	0.93	0
	svim_asm	0.93	0
	cuteSV	0.93	4
	pbsv	0.93	27
	Sniffles	0.93	1
	svim	0.93	2
	PanPop	0.94	5
	SVanalyzer	0.94	5
	Jasmine	0.94	0
	svpop	0.94	1
	svtools	0.94	2
	svimmer	0.94	8
	dbSV_merge	0.94	4
	combiSV	0.94	3
	SURVIVOR	0.94	18
	SURVIVOR:TGG	0.94	20
	bcftools	0.94	0
	Truvari	0.94	1
	svim_asm	0.94	0
	cuteSV	0.94	13
	pbsv	0.94	38
	Sniffles	0.94	5
	svim	0.94	8
	PanPop	0.95	8
	SVanalyzer	0.95	23
	Jasmine	0.95	9
	svpop	0.95	27
	svtools	0.95	1
	svimmer	0.95	15
	dbSV_merge	0.95	14
	combiSV	0.95	6
	SURVIVOR	0.95	24
	SURVIVOR:TGG	0.95	34
	bcftools	0.95	4
	Truvari	0.95	11
	svim_asm	0.95	0
	cuteSV	0.95	77
	pbsv	0.95	37
	Sniffles	0.95	25
	svim	0.95	27
	PanPop	0.96	31
	SVanalyzer	0.96	117
	Jasmine	0.96	20
	svpop	0.96	95
	svtools	0.96	0
	svimmer	0.96	83
	dbSV_merge	0.96	99
	combiSV	0.96	39
	SURVIVOR	0.96	74
	SURVIVOR:TGG	0.96	124
	bcftools	0.96	16
	Truvari	0.96	21
	svim_asm	0.96	0
	cuteSV	0.96	365
	pbsv	0.96	39
	Sniffles	0.96	167
	svim	0.96	73
	PanPop	0.97	70
	SVanalyzer	0.97	541
	Jasmine	0.97	19
	svpop	0.97	133
	svtools	0.97	1
	svimmer	0.97	147
	dbSV_merge	0.97	321
	combiSV	0.97	133
	SURVIVOR	0.97	230
	SURVIVOR:TGG	0.97	362
	bcftools	0.97	28
	Truvari	0.97	122
	svim_asm	0.97	0
	cuteSV	0.97	1191
	pbsv	0.97	34
	Sniffles	0.97	776
	svim	0.97	101
	PanPop	0.98	95
	SVanalyzer	0.98	480
	Jasmine	0.98	2
	svpop	0.98	25
	svtools	0.98	2
	svimmer	0.98	73
	dbSV_merge	0.98	248
	combiSV	0.98	53
	SURVIVOR	0.98	245
	SURVIVOR:TGG	0.98	227
	bcftools	0.98	25
	Truvari	0.98	130
	svim_asm	0.98	0
	cuteSV	0.98	762
	pbsv	0.98	29
	Sniffles	0.98	1064
	svim	0.98	25
	PanPop	0.99	100
	SVanalyzer	0.99	125
	Jasmine	0.99	45
	svpop	0.99	48
	svtools	0.99	6
	svimmer	0.99	56
	dbSV_merge	0.99	44
	combiSV	0.99	6
	SURVIVOR	0.99	186
	SURVIVOR:TGG	0.99	169
	bcftools	0.99	44
	Truvari	0.99	88
	svim_asm	0.99	44
	cuteSV	0.99	31
	pbsv	0.99	145
	Sniffles	0.99	354
	svim	0.99	3
	PanPop	1	2900
	SVanalyzer	1	1998
	Jasmine	1	3373
	svpop	1	3062
	svtools	1	935
	svimmer	1	2690
	dbSV_merge	1	873
	combiSV	1	890
	SURVIVOR	1	2121
	SURVIVOR:TGG	1	2274
	bcftools	1	2537
	Truvari	1	2795
	svim_asm	1	3472
	cuteSV	1	885
	pbsv	1	2471
	Sniffles	1	948
	svim	1	896

## Sheet: Figure 3c
Figure 3c
	SV type	SV length	count	datasource
	Insertion	50-200	135	PanPop
	Insertion	200-500	350	PanPop
	Insertion	500-600	305	PanPop
	Insertion	600-700	451	PanPop
	Insertion	700-800	510	PanPop
	Insertion	800-900	436	PanPop
	Insertion	900-1k	258	PanPop
	Insertion	1k-2k	221	PanPop
	Insertion	2k-5k	8	PanPop
	Deletion	50-200	6	PanPop
	Deletion	200-500	43	PanPop
	Deletion	500-600	103	PanPop
	Deletion	600-700	171	PanPop
	Deletion	700-800	248	PanPop
	Deletion	800-900	189	PanPop
	Deletion	900-1k	100	PanPop
	Deletion	1k-2k	35	PanPop
	Other	50-200	5	PanPop
	Other	500-600	1	PanPop
	Other	1k-2k	7	PanPop
	Other	2k-5k	4	PanPop
	Insertion	50-200	125	Real
	Insertion	200-500	353	Real
	Insertion	500-600	309	Real
	Insertion	600-700	456	Real
	Insertion	700-800	577	Real
	Insertion	800-900	461	Real
	Insertion	900-1k	280	Real
	Insertion	1k-2k	80	Real
	Deletion	200-500	43	Real
	Deletion	500-600	102	Real
	Deletion	600-700	174	Real
	Deletion	700-800	251	Real
	Deletion	800-900	194	Real
	Deletion	900-1k	102	Real
	Deletion	1k-2k	34	Real

## Sheet: Figure 3d
Figure 3d
	merge_software	bench_parm	f1	call_cnt
	PanPop	p5NM	0.837953	4216
	PanPop	p5NM	0.932472	3582
	PanPop	p5NM	0.920682	3267
	PanPop	p5NM	0.897369	2958
	PanPop	p5NM	0.810033	2439
	SVanalyzer	p5NM	0.332811	16861
	SVanalyzer	p5NM	0.929327	3548
	SVanalyzer	p5NM	0.923691	3470
	SVanalyzer	p5NM	0.690857	2081
	SVanalyzer	p5NM	0.0249515	66
	Jasmine	p5NM	0.451889	12100
	Jasmine	p5NM	0.896587	4195
	Jasmine	p5NM	0.924486	3557
	Jasmine	p5NM	0.895467	2945
	Jasmine	p5NM	0.797556	2352
	svpop	p5NM	0.475076	11324
	svpop	p5NM	0.895452	4044
	svpop	p5NM	0.897849	3155
	svpop	p5NM	0.859753	2698
	svpop	p5NM	0.790849	2316
	svtools	p5NMS0	0.370297	5549
	svtools	p5NMS0	0.409402	1139
	svtools	p5NMS0	0.402325	933
	svtools	p5NMS0	0.40018	912
	svtools	p5NMS0	0.397748	899
	svimmer	p5NM	0.490512	9054
	svimmer	p5NM	0.860209	3634
	svimmer	p5NM	0.874929	3495
	svimmer	p5NM	0.873692	3434
	svimmer	p5NM	0	0
	dbSV_merge	p5NMS0	0.461033	9842
	dbSV_merge	p5NMS0	0.853067	3680
	dbSV_merge	p5NMS0	0.868827	3526
	dbSV_merge	p5NMS0	0.85635	3302
	dbSV_merge	p5NMS0	0.778431	2579
	combiSV	p5NMS0	0.882	3459
	combiSV	p5NMS0	0.842492	2992
	combiSV	p5NMS0	0.0718884	187
	combiSV	p5NMS0	0	0
	SURVIVOR	p5NM	0.896916	3657
	SURVIVOR	p5NM	0.91131	3506
	SURVIVOR	p5NM	0.911508	3454
	SURVIVOR	p5NM	0.899675	3237
	SURVIVOR	p5NM	0.826158	2591
	SURVIVOR:TGG	p5NM	0.63091	6844
	SURVIVOR:TGG	p5NM	0.912158	3631
	SURVIVOR:TGG	p5NM	0.922486	3490
	SURVIVOR:TGG	p5NM	0.908081	3302
	SURVIVOR:TGG	p5NM	0.828539	2612
	bcftools	p5NM	0.574617	8735
	bcftools	p5NM	0.797297	3119
	bcftools	p5NM	0.767652	2209
	bcftools	p5NM	0.512497	1220
	bcftools	p5NM	0.137786	262
	Truvari	p5NM	0.686727	6728
	Truvari	p5NM	0.931278	3269
	Truvari	p5NM	0.855712	2648
	Truvari	p5NM	0.664026	1760
	Truvari	p5NM	0.481561	1123

## Sheet: Figure 4a
Figure 4a
	SV type	SV length	count	datasource
	Insertion	50-200	2505	PanPop
	Insertion	200-500	1811	PanPop
	Insertion	500-600	135	PanPop
	Insertion	600-700	133	PanPop
	Insertion	700-800	112	PanPop
	Insertion	800-900	67	PanPop
	Insertion	900-1k	63	PanPop
	Insertion	1k-2k	321	PanPop
	Insertion	2k-5k	279	PanPop
	Insertion	5k-10k	83	PanPop
	Insertion	10k+	5	PanPop
	Deletion	50-200	2023	PanPop
	Deletion	200-500	1314	PanPop
	Deletion	500-600	49	PanPop
	Deletion	600-700	37	PanPop
	Deletion	700-800	39	PanPop
	Deletion	800-900	35	PanPop
	Deletion	900-1k	33	PanPop
	Deletion	1k-2k	191	PanPop
	Deletion	2k-5k	195	PanPop
	Deletion	5k-10k	95	PanPop
	Deletion	10k+	23	PanPop
	Other	50-200	31	PanPop
	Other	200-500	41	PanPop
	Other	500-600	12	PanPop
	Other	600-700	2	PanPop
	Other	700-800	5	PanPop
	Other	800-900	3	PanPop
	Other	1k-2k	10	PanPop
	Other	2k-5k	14	PanPop
	Other	5k-10k	17	PanPop
	Other	10k+	8	PanPop
	Insertion	50-200	2440	Real
	Insertion	200-500	1765	Real
	Insertion	500-600	116	Real
	Insertion	600-700	128	Real
	Insertion	700-800	113	Real
	Insertion	800-900	70	Real
	Insertion	900-1k	58	Real
	Insertion	1k-2k	335	Real
	Insertion	2k-5k	290	Real
	Insertion	5k-10k	103	Real
	Insertion	10k+	25	Real
	Deletion	50-200	2157	Real
	Deletion	200-500	1337	Real
	Deletion	500-600	46	Real
	Deletion	600-700	44	Real
	Deletion	700-800	47	Real
	Deletion	800-900	33	Real
	Deletion	900-1k	37	Real
	Deletion	1k-2k	201	Real
	Deletion	2k-5k	210	Real
	Deletion	5k-10k	112	Real
	Deletion	10k+	37	Real
	Other	2k-5k	1	Real

## Sheet: Figure 4b
Figure 4b
	name	bench_parm	f1	call_cnt
	panpop	p5NM	0.917654	10530
	panpop	p5NM	0.954473	9710
	panpop	p5NM	0.947619	9278
	panpop	p5NM	0.901306	8273
	panpop	p5NM	0.720773	5576
	svanalyzer	p5NM	0.594825	22318
	svanalyzer	p5NM	0.957536	9740
	svanalyzer	p5NM	0.932366	8959
	svanalyzer	p5NM	0.798496	6587
	svanalyzer	p5NM	0.321661	1868
	jasmine	p5NM	0.840541	12766
	jasmine	p5NM	0.939098	10112
	jasmine	p5NM	0.94158	9308
	jasmine	p5NM	0.876055	7778
	jasmine	p5NM	0.670422	4917
	svpop	p5NM	0.7926	14197
	svpop	p5NM	0.929965	10149
	svpop	p5NM	0.927067	9253
	svpop	p5NM	0.87589	7779
	svpop	p5NM	0.665241	4859
	svtools	p5NMS0	0.649854	7846
	svtools	p5NMS0	0.612741	4848
	svtools	p5NMS0	0.604823	4459
	svtools	p5NMS0	0.582267	4119
	svtools	p5NMS0	0.463451	2986
	svimmer	p5NM	0.852528	11346
	svimmer	p5NM	0.919187	9700
	svimmer	p5NM	0.914764	9494
	svimmer	p5NM	0.859045	8237
	svimmer	p5NM	0	0
	dbSV_merge	p5NM	0.781897	14311
	dbSV_merge	p5NM	0.907919	10678
	dbSV_merge	p5NM	0.927729	9606
	dbSV_merge	p5NM	0.851513	7613
	dbSV_merge	p5NM	0.638066	4671
	combiSV	p5NMS0	0.927039	9931
	combiSV	p5NMS0	0.927034	9683
	combiSV	p5NMS0	0.896891	8631
	combiSV	p5NMS0	0.562243	3983
	survivor	p5NM	0.77431	11924
	survivor	p5NM	0.849505	9848
	survivor	p5NM	0.846737	9607
	survivor	p5NM	0.816987	8844
	survivor	p5NM	0.657485	6043
	TGG	p5NM	0.835238	12494
	TGG	p5NM	0.939019	9775
	TGG	p5NM	0.94084	9257
	TGG	p5NM	0.887832	8029
	TGG	p5NM	0.687475	5129
	bcftools	p5NM	0.580116	15254
	bcftools	p5NM	0.562423	4953
	bcftools	p5NM	0.39937	2418
	bcftools	p5NM	0.198112	1060
	bcftools	p5NM	0.0170712	83
	truvari	p5NM	0.747612	9623
	truvari	p5NM	0.618455	4588
	truvari	p5NM	0.553752	3726
	truvari	p5NM	0.493839	3181
	truvari	p5NM	0.413027	2518

## Sheet: Figure 4c
Figure 4c
	software	Dataset	bench_parm	min_svcaller	precision	recall
	jasmine	All	--pctsim 0.5 --pctsize 0.5 --refdist 500	1	0.737663	0.976766
	jasmine	All	--pctsim 0.5 --pctsize 0.5 --refdist 500	2	0.917227	0.962037
	jasmine	All	--pctsim 0.5 --pctsize 0.5 --refdist 500	3	0.958423	0.925319
	svimmer	All	--pctsim 0.5 --pctsize 0.5 --refdist 500	1	0.788472	0.927912
	svimmer	All	--pctsim 0.5 --pctsize 0.5 --refdist 500	2	0.916392	0.922
	svimmer	All	--pctsim 0.5 --pctsize 0.5 --refdist 500	3	0.921845	0.90779
	survivor	All	--pctsim 0.5 --pctsize 0.5 --refdist 500	1	0.930881	0.543408
	survivor	All	--pctsim 0.5 --pctsize 0.5 --refdist 500	2	0.96505	0.472565
	survivor	All	--pctsim 0.5 --pctsize 0.5 --refdist 500	3	0.973075	0.453584
	svpop	All	--pctsim 0.5 --pctsize 0.5 --refdist 500	1	0.665422	0.979878
	svpop	All	--pctsim 0.5 --pctsize 0.5 --refdist 500	2	0.90669	0.954465
	svpop	All	--pctsim 0.5 --pctsize 0.5 --refdist 500	3	0.946504	0.908412
	svanalyzer	All	--pctsim 0.5 --pctsize 0.5 --refdist 500	1	0.425889	0.985894
	svanalyzer	All	--pctsim 0.5 --pctsize 0.5 --refdist 500	2	0.952669	0.962452
	svanalyzer	All	--pctsim 0.5 --pctsize 0.5 --refdist 500	3	0.967854	0.899388
	TGG	All	--pctsim 0.5 --pctsize 0.5 --refdist 500	1	0.739875	0.958822
	TGG	All	--pctsim 0.5 --pctsize 0.5 --refdist 500	2	0.932583	0.945545
	TGG	All	--pctsim 0.5 --pctsize 0.5 --refdist 500	3	0.960354	0.922104
	bcftools	All	--pctsim 0.5 --pctsize 0.5 --refdist 500	1	0.473384	0.748989
	bcftools	All	--pctsim 0.5 --pctsize 0.5 --refdist 500	2	0.828589	0.425682
	bcftools	All	--pctsim 0.5 --pctsize 0.5 --refdist 500	3	0.995864	0.249767
	truvari	All	--pctsim 0.5 --pctsize 0.5 --refdist 500	1	0.748311	0.746914
	truvari	All	--pctsim 0.5 --pctsize 0.5 --refdist 500	2	0.959024	0.456384
	truvari	All	--pctsim 0.5 --pctsize 0.5 --refdist 500	3	0.99329	0.383881
	panpop	All	--pctsim 0.5 --pctsize 0.5 --refdist 500	1	0.878917	0.959963
	panpop	All	--pctsim 0.5 --pctsize 0.5 --refdist 500	2	0.951081	0.957888
	panpop	All	--pctsim 0.5 --pctsize 0.5 --refdist 500	3	0.966156	0.929779
	sniffles	All	--pctsim 0.5 --pctsize 0.5 --refdist 500	Caller	0.861396	0.915361
	cuteSV	All	--pctsim 0.5 --pctsize 0.5 --refdist 500	Caller	0.904078	0.855409
	svim	All	--pctsim 0.5 --pctsize 0.5 --refdist 500	Caller	0.700697	0.928327
	pbsv	All	--pctsim 0.5 --pctsize 0.5 --refdist 500	Caller	0.82678	0.854994
	svimasm	All	--pctsim 0.5 --pctsize 0.5 --refdist 500	Caller	0.909955	0.705425
	svtools	All	--pctsim 0 --pctsize 0.5 --refdist 500	1	0.724191	0.589358
	svtools	All	--pctsim 0 --pctsize 0.5 --refdist 500	2	0.915635	0.460429
	svtools	All	--pctsim 0 --pctsize 0.5 --refdist 500	3	0.956268	0.442278
	dbSV_merge	All	--pctsim 0 --pctsize 0.5 --refdist 500	1	0.654674	0.971995
	dbSV_merge	All	--pctsim 0 --pctsize 0.5 --refdist 500	2	0.8647	0.957888
	dbSV_merge	All	--pctsim 0 --pctsize 0.5 --refdist 500	3	0.930475	0.92729
	combiSV	All	--pctsim 0 --pctsize 0.5 --refdist 500	1	0.913503	0.940981
	combiSV	All	--pctsim 0 --pctsize 0.5 --refdist 500	2	0.925023	0.929053
	combiSV	All	--pctsim 0 --pctsize 0.5 --refdist 500	3	0.949369	0.849912

## Sheet: Figure 5a
Figure 5a
	soft	source	miss_percent	misscount_percent
	bcftools	Orignal	0	0
	bcftools	Fill_DP by PanPop	0	0.120758
	bcftools	Orignal	0.01	0
	bcftools	Fill_DP by PanPop	0.01	0.0202305
	bcftools	Orignal	0.02	4.83456e-06
	bcftools	Fill_DP by PanPop	0.02	0.0115142
	bcftools	Orignal	0.03	0
	bcftools	Fill_DP by PanPop	0.03	0.00803496
	bcftools	Orignal	0.05	0
	bcftools	Fill_DP by PanPop	0.05	0.0061643
	bcftools	Orignal	0.06	0
	bcftools	Fill_DP by PanPop	0.06	0.00523704
	bcftools	Orignal	0.07	0
	bcftools	Fill_DP by PanPop	0.07	0.004467
	bcftools	Orignal	0.08	4.83456e-06
	bcftools	Fill_DP by PanPop	0.08	0.00374535
	bcftools	Orignal	0.09	9.66912e-06
	bcftools	Fill_DP by PanPop	0.09	0.00363246
	bcftools	Orignal	0.1	0
	bcftools	Fill_DP by PanPop	0.1	0.00308417
	bcftools	Orignal	0.12	4.83456e-06
	bcftools	Fill_DP by PanPop	0.12	0.00302369
	bcftools	Orignal	0.13	1.45037e-05
	bcftools	Fill_DP by PanPop	0.13	0.00261247
	bcftools	Orignal	0.14	9.66912e-06
	bcftools	Fill_DP by PanPop	0.14	0.00248749
	bcftools	Orignal	0.15	1.45037e-05
	bcftools	Fill_DP by PanPop	0.15	0.00237058
	bcftools	Orignal	0.16	1.45037e-05
	bcftools	Fill_DP by PanPop	0.16	0.0022456
	bcftools	Orignal	0.17	1.45037e-05
	bcftools	Fill_DP by PanPop	0.17	0.00206821
	bcftools	Orignal	0.19	2.90074e-05
	bcftools	Fill_DP by PanPop	0.19	0.00196339
	bcftools	Orignal	0.2	3.38419e-05
	bcftools	Fill_DP by PanPop	0.2	0.00179809
	bcftools	Orignal	0.21	5.31802e-05
	bcftools	Fill_DP by PanPop	0.21	0.0017739
	bcftools	Orignal	0.22	2.90074e-05
	bcftools	Fill_DP by PanPop	0.22	0.00156426
	bcftools	Orignal	0.23	7.7353e-05
	bcftools	Fill_DP by PanPop	0.23	0.00159651
	bcftools	Orignal	0.24	6.76839e-05
	bcftools	Fill_DP by PanPop	0.24	0.00147959
	bcftools	Orignal	0.26	9.18567e-05
	bcftools	Fill_DP by PanPop	0.26	0.00143525
	bcftools	Orignal	0.27	0.000130533
	bcftools	Fill_DP by PanPop	0.27	0.00135461
	bcftools	Orignal	0.28	7.25184e-05
	bcftools	Fill_DP by PanPop	0.28	0.00121351
	bcftools	Orignal	0.29	0.000101526
	bcftools	Fill_DP by PanPop	0.29	0.0010845
	bcftools	Orignal	0.3	0.999222
	bcftools	Fill_DP by PanPop	0.3	0.78306
	PanPop	Orignal	0	0.533439
	PanPop	Fill_DP by PanPop	0	0
	PanPop	Orignal	0.01	0.0828035
	PanPop	Fill_DP by PanPop	0.01	0
	PanPop	Orignal	0.02	0.0391837
	PanPop	Fill_DP by PanPop	0.02	0
	PanPop	Orignal	0.03	0.0303442
	PanPop	Fill_DP by PanPop	0.03	0
	PanPop	Orignal	0.05	0.0175232
	PanPop	Fill_DP by PanPop	0.05	0
	PanPop	Orignal	0.06	0.0218878
	PanPop	Fill_DP by PanPop	0.06	0
	PanPop	Orignal	0.07	0.0123598
	PanPop	Fill_DP by PanPop	0.07	0
	PanPop	Orignal	0.08	0.0221606
	PanPop	Fill_DP by PanPop	0.08	0
	PanPop	Orignal	0.09	0.0134574
	PanPop	Fill_DP by PanPop	0.09	0
	PanPop	Orignal	0.1	0.0111517
	PanPop	Fill_DP by PanPop	0.1	0
	PanPop	Orignal	0.12	0.0147694
	PanPop	Fill_DP by PanPop	0.12	0
	PanPop	Orignal	0.13	0.00951503
	PanPop	Fill_DP by PanPop	0.13	0
	PanPop	Orignal	0.14	0.0106581
	PanPop	Fill_DP by PanPop	0.14	0
	PanPop	Orignal	0.15	0.00752109
	PanPop	Fill_DP by PanPop	0.15	0
	PanPop	Orignal	0.16	0.0124182
	PanPop	Fill_DP by PanPop	0.16	0
	PanPop	Orignal	0.17	0.0109569
	PanPop	Fill_DP by PanPop	0.17	0
	PanPop	Orignal	0.19	0.00664428
	PanPop	Fill_DP by PanPop	0.19	0
	PanPop	Orignal	0.2	0.00963843
	PanPop	Fill_DP by PanPop	0.2	0
	PanPop	Orignal	0.21	0.00767047
	PanPop	Fill_DP by PanPop	0.21	0
	PanPop	Orignal	0.22	0.0066248
	PanPop	Fill_DP by PanPop	0.22	0
	PanPop	Orignal	0.23	0.00554015
	PanPop	Fill_DP by PanPop	0.23	0
	PanPop	Orignal	0.24	0.00626758
	PanPop	Fill_DP by PanPop	0.24	0
	PanPop	Orignal	0.26	0.00575448
	PanPop	Fill_DP by PanPop	0.26	0
	PanPop	Orignal	0.27	0.00456591
	PanPop	Fill_DP by PanPop	0.27	0
	PanPop	Orignal	0.28	0.00381251
	PanPop	Fill_DP by PanPop	0.28	0
	PanPop	Orignal	0.29	0.00379952
	PanPop	Fill_DP by PanPop	0.29	0
	PanPop	Orignal	0.3	0.0895322
	PanPop	Fill_DP by PanPop	0.3	0
	SURVIVOR	Orignal	0	0
	SURVIVOR	Fill_DP by PanPop	0	0.157962
	SURVIVOR	Orignal	0.01	0.000167464
	SURVIVOR	Fill_DP by PanPop	0.01	0.0369295
	SURVIVOR	Orignal	0.02	0.000111642
	SURVIVOR	Fill_DP by PanPop	0.02	0.0258225
	SURVIVOR	Orignal	0.03	0.000186071
	SURVIVOR	Fill_DP by PanPop	0.03	0.0182711
	SURVIVOR	Orignal	0.05	0.000148857
	SURVIVOR	Fill_DP by PanPop	0.05	0.0140466
	SURVIVOR	Orignal	0.06	9.30354e-05
	SURVIVOR	Fill_DP by PanPop	0.06	0.0117759
	SURVIVOR	Orignal	0.07	0.000241892
	SURVIVOR	Fill_DP by PanPop	0.07	0.0103677
	SURVIVOR	Orignal	0.08	9.30354e-05
	SURVIVOR	Fill_DP by PanPop	0.08	0.00929397
	SURVIVOR	Orignal	0.09	0.000223285
	SURVIVOR	Fill_DP by PanPop	0.09	0.0079386
	SURVIVOR	Orignal	0.1	0.000186071
	SURVIVOR	Fill_DP by PanPop	0.1	0.00741054
	SURVIVOR	Orignal	0.12	0.000241892
	SURVIVOR	Fill_DP by PanPop	0.12	0.0071113
	SURVIVOR	Orignal	0.13	0.000204678
	SURVIVOR	Fill_DP by PanPop	0.13	0.00649522
	SURVIVOR	Orignal	0.14	0.000372141
	SURVIVOR	Fill_DP by PanPop	0.14	0.00612557
	SURVIVOR	Orignal	0.15	0.000632641
	SURVIVOR	Fill_DP by PanPop	0.15	0.00582634
	SURVIVOR	Orignal	0.16	0.000632641
	SURVIVOR	Fill_DP by PanPop	0.16	0.00540388
	SURVIVOR	Orignal	0.17	0.000725676
	SURVIVOR	Fill_DP by PanPop	0.17	0.00487582
	SURVIVOR	Orignal	0.19	0.00076289
	SURVIVOR	Fill_DP by PanPop	0.19	0.00485821
	SURVIVOR	Orignal	0.2	0.000651248
	SURVIVOR	Fill_DP by PanPop	0.2	0.00459418
	SURVIVOR	Orignal	0.21	0.00133971
	SURVIVOR	Fill_DP by PanPop	0.21	0.00457658
	SURVIVOR	Orignal	0.22	0.00113503
	SURVIVOR	Fill_DP by PanPop	0.22	0.00422453
	SURVIVOR	Orignal	0.23	0.00119085
	SURVIVOR	Fill_DP by PanPop	0.23	0.00380208
	SURVIVOR	Orignal	0.24	0.00150717
	SURVIVOR	Fill_DP by PanPop	0.24	0.00345004
	SURVIVOR	Orignal	0.26	0.00225146
	SURVIVOR	Fill_DP by PanPop	0.26	0.00330922
	SURVIVOR	Orignal	0.27	0.00215842
	SURVIVOR	Fill_DP by PanPop	0.27	0.00311559
	SURVIVOR	Orignal	0.28	0.00240031
	SURVIVOR	Fill_DP by PanPop	0.28	0.00288676
	SURVIVOR	Orignal	0.29	0.00189792
	SURVIVOR	Fill_DP by PanPop	0.29	0.00278115
	SURVIVOR	Orignal	0.3	0.980444
	SURVIVOR	Fill_DP by PanPop	0.3	0.626745
	Truvari	Orignal	0.01	1.5873e-05
	Truvari	Fill_DP by PanPop	0.01	1.58686e-05
	Truvari	Orignal	0.02	2.1164e-05
	Truvari	Fill_DP by PanPop	0.02	2.11582e-05
	Truvari	Orignal	0.03	3.1746e-05
	Truvari	Fill_DP by PanPop	0.03	3.17373e-05
	Truvari	Orignal	0.05	1.0582e-05
	Truvari	Fill_DP by PanPop	0.05	1.05791e-05
	Truvari	Orignal	0.06	1.5873e-05
	Truvari	Fill_DP by PanPop	0.06	1.58686e-05
	Truvari	Orignal	0.07	1.5873e-05
	Truvari	Fill_DP by PanPop	0.07	1.58686e-05
	Truvari	Orignal	0.08	5.29101e-06
	Truvari	Fill_DP by PanPop	0.08	5.28955e-06
	Truvari	Orignal	0.09	2.1164e-05
	Truvari	Fill_DP by PanPop	0.09	2.11582e-05
	Truvari	Orignal	0.1	2.1164e-05
	Truvari	Fill_DP by PanPop	0.1	2.11582e-05
	Truvari	Orignal	0.12	1.5873e-05
	Truvari	Fill_DP by PanPop	0.12	1.58686e-05
	Truvari	Orignal	0.13	3.1746e-05
	Truvari	Fill_DP by PanPop	0.13	3.17373e-05
	Truvari	Orignal	0.14	3.1746e-05
	Truvari	Fill_DP by PanPop	0.14	3.70268e-05
	Truvari	Orignal	0.15	6.87831e-05
	Truvari	Fill_DP by PanPop	0.15	6.34746e-05
	Truvari	Orignal	0.16	4.2328e-05
	Truvari	Fill_DP by PanPop	0.16	4.23164e-05
	Truvari	Orignal	0.17	4.2328e-05
	Truvari	Fill_DP by PanPop	0.17	4.23164e-05
	Truvari	Orignal	0.19	6.34921e-05
	Truvari	Fill_DP by PanPop	0.19	6.34746e-05
	Truvari	Orignal	0.2	5.82011e-05
	Truvari	Fill_DP by PanPop	0.2	5.8185e-05
	Truvari	Orignal	0.21	0.000132275
	Truvari	Fill_DP by PanPop	0.21	0.000132239
	Truvari	Orignal	0.22	0.000116402
	Truvari	Fill_DP by PanPop	0.22	0.00011637
	Truvari	Orignal	0.23	0.000137566
	Truvari	Fill_DP by PanPop	0.23	0.000137528
	Truvari	Orignal	0.24	0.00015873
	Truvari	Fill_DP by PanPop	0.24	0.000158686
	Truvari	Orignal	0.26	0.000216931
	Truvari	Fill_DP by PanPop	0.26	0.000216872
	Truvari	Orignal	0.27	0.000312169
	Truvari	Fill_DP by PanPop	0.27	0.000306794
	Truvari	Orignal	0.28	0.000328042
	Truvari	Fill_DP by PanPop	0.28	0.000333242
	Truvari	Orignal	0.29	0.000253968
	Truvari	Fill_DP by PanPop	0.29	0.000253898
	Truvari	Orignal	0.3	0.997831
	Truvari	Fill_DP by PanPop	0.3	0.997831

[truncated: 21 more sheets: Figure 5b, Figure 5c, Figure 5d, Figure 5e, Figure 5f, Figure 6a, Figure 6b, Figure 6c, Figure 6d, Figure 6e, Figure 6f, Sup.Fig.1a, Sup.Fig.1b, Sup.Fig.2a, Sup.Fig.2b, Sup.Fig.3a, Sup.Fig.3b, Sup.Fig.4a, Sup.Fig.4b, Sup.Fig.5a …]
